# Supplementary material for: Transcriptomic responses of Solanum tuberosum cv. Pirol to arbuscular mycorrhiza and potato virus Y (PVY) infection
Source: Plant Mol Biol. 2024 Nov 11;114(6):123. doi: 10.1007/s11103-024-01519-9 (PMC11554710; doi:10.1007/s11103-024-01519-9)
Supplement: Supplementary file 1 — Supplementary file1 (XLSX 11 kb) [file 11103_2024_1519_MOESM1_ESM.xlsx]

## Sheet: Arkusz1
SRA	Sample name	Raw reads	Filtered reads	Reads mapped	Percentage of reads mapped to the reference genome		Abbreviations
SRR18189582	P0_C_L1_hs2.log	11151341	10720322	9529294	88.89% overall alignment rate		P0	healthy plant
SRR18189581	P0_C_L2_hs2.log	13971424	13467642	11910783	88.44% overall alignment rate		P1	plant infected by PVY
SRR18189570	P0_C_L3_hs2.log	10738488	10299418	9121165	88.56% overall alignment rate		C	control treatment
SRR18189565	P0_C_L5_hs2.log	11876078	11426731	10072663	88.15% overall alignment rate		Fm/Ri	mycorrhizal treatment
SRR30566745	P0_C_R1_hs2.log	10196566	9647446	7928271	82.18% overall alignment rate		R	root
SRR30566744	P0_C_R2_hs2.log	14639091	13889911	11750865	84.60% overall alignment rate		L	leaf
SRR30566733	P0_C_R3_hs2.log	14056374	13435345	11089534	82.54% overall alignment rate
SRR30566728	P0_C_R5_hs2.log	14622482	13957097	10846060	77.71% overall alignment rate
SRR18189564	P0_Fm_L1_hs2.log	11300125	10870417	9823596	90.37% overall alignment rate
SRR18189563	P0_Fm_L2_hs2.log	12083533	11653744	10390478	89.16% overall alignment rate
SRR18189562	P0_Fm_L3_hs2.log	13597001	13097861	11549694	88.18% overall alignment rate
SRR18189561	P0_Fm_L4_hs2.log	12731853	12271999	11032527	89.90% overall alignment rate
SRR30566727	P0_Fm_R1_hs2.log	15657665	12871204	5400757	41.96% overall alignment rate
SRR30566726	P0_Fm_R2_hs2.log	15154952	13931327	8449350	60.65% overall alignment rate
SRR30566725	P0_Fm_R3_hs2.log	14656004	13871187	10223065	73.70% overall alignment rate
SRR30566724	P0_Fm_R4_hs2.log	14827861	14016158	7512661	53.60% overall alignment rate
SRR18189560	P0_Ri_L1_hs2.log	13954746	13434033	11838070	88.12% overall alignment rate
SRR18189559	P0_Ri_L2_hs2.log	12576926	12153577	10864082	89.39% overall alignment rate
SRR18189580	P0_Ri_L3_hs2.log	11203604	10807360	9595855	88.79% overall alignment rate
SRR18189579	P0_Ri_L4_hs2.log	10742408	10390529	9311992	89.62% overall alignment rate
SRR30566723	P0_Ri_R1_hs2.log	13437227	12715891	7040789	55.37% overall alignment rate
SRR30566722	P0_Ri_R2_hs2.log	9678827	8859629	5579794	62.98% overall alignment rate
SRR30566743	P0_Ri_R3_hs2.log	14805946	14075637	6661999	47.33% overall alignment rate
SRR30566742	P0_Ri_R4_hs2.log	9848155	9341053	6177238	66.13% overall alignment rate
SRR18189578	P1_C_L1_hs2.log	12318737	11924251	10644779	89.27% overall alignment rate
SRR18189577	P1_C_L2_hs2.log	12472301	12032958	10694893	88.88% overall alignment rate
SRR18189576	P1_C_L4_hs2.log	11017328	10622191	9519608	89.62% overall alignment rate
SRR18189575	P1_C_L7_hs2.log	15406760	14860529	13078752	88.01% overall alignment rate
SRR30566741	P1_C_R1_hs2.log	12477747	11825484	10190020	86.17% overall alignment rate
SRR30566740	P1_C_R2_hs2.log	10126863	9631167	8187455	85.01% overall alignment rate
SRR30566739	P1_C_R4_hs2.log	12929898	12230492	10492539	85.79% overall alignment rate
SRR30566738	P1_C_R7_hs2.log	12532895	11832077	9324860	78.81% overall alignment rate
SRR18189574	P1_Fm_L1_hs2.log	13799704	13315229	11806614	88.67% overall alignment rate
SRR18189573	P1_Fm_L2_hs2.log	18220470	17478934	15460117	88.45% overall alignment rate
SRR18189572	P1_Fm_L3_hs2.log	11096889	10696810	9455980	88.40% overall alignment rate
SRR18189571	P1_Fm_L5_hs2.log	13384958	12864241	11422160	88.79% overall alignment rate
SRR30566737	P1_Fm_R1_hs2.log	10277758	9645110	4261210	44.18% overall alignment rate
SRR30566736	P1_Fm_R2_hs2.log	9541514	8968324	5334359	59.48% overall alignment rate
SRR30566735	P1_Fm_R3_hs2.log	10799865	10192011	6928529	67.98% overall alignment rate
SRR30566734	P1_Fm_R5_hs2.log	9618020	9070135	4698330	51.80% overall alignment rate
SRR18189569	P1_Ri_L2_hs2.log	11064399	10657780	9308505	87.34% overall alignment rate
SRR18189568	P1_Ri_L3_hs2.log	12736900	12302739	10951898	89.02% overall alignment rate
SRR18189567	P1_Ri_L4_hs2.log	12366520	11935149	10594832	88.77% overall alignment rate
SRR18189566	P1_Ri_L5_hs2.log	11805186	11290531	10064379	89.14% overall alignment rate
SRR30566732	P1_Ri_R2_hs2.log	15368708	14536328	6811723	46.86% overall alignment rate
SRR30566731	P1_Ri_R3_hs2.log	10621916	9744310	5465583	56.09% overall alignment rate
SRR30566730	P1_Ri_R4_hs2.log	9539547	9140629	5593151	61.19% overall alignment rate
SRR30566729	P1_Ri_R5_hs2.log	11571800	10859452	5986816	55.13% overall alignment rate
