# Supplementary material for: Transcriptomic responses of Solanum tuberosum cv. Pirol to arbuscular mycorrhiza and potato virus Y (PVY) infection
Source: Plant Mol Biol. 2024 Nov 11;114(6):123. doi: 10.1007/s11103-024-01519-9 (PMC11554710; doi:10.1007/s11103-024-01519-9)
Supplement: Supplementary file 5 — Supplementary file5 (XLSX 53 kb) [file 11103_2024_1519_MOESM5_ESM.xlsx]

## Sheet: Upregulated DEGs
id	ref_t_id	go_terms_slim	go_terms_iproscan	function	annotation	PVY- C vs. Fm	PVY- C vs. Ri	PVY+ C vs. Fm	PVY+ C vs. Ri
						fold change	fold change	fold change	fold change
198279	Soltu.DM.12G027870.1	GO:0003677, GO:0006139, GO:0009058, GO:0005515, GO:0042221, GO:0006629, GO:0009987, GO:0009058, GO:0003700, GO:0006629, GO:0005975, GO:0005634, GO:0009056, GO:0006139, GO:0005975, GO:0006091, GO:0006629, GO:0009058, GO:0009058	GO:0003700, GO:0003677, GO:0006355	gene expression, regulatory, AM specific	AP2 related protein, AP2/ERF domain			5.65
197963	Soltu.DM.12G027250.1	GO:0005576, GO:0003824, GO:0005488, GO:0005739, GO:0005575, GO:0005618, GO:0006950, GO:0005618, GO:0006950	GO:0020037, GO:0055114, GO:0006979, GO:0004601, GO:0042744	stress response	Peroxidase superfamily protein/peroxidase (PR-9)		28.17	32.95	29.19
197030	Soltu.DM.12G025520.1	GO:0005829, GO:0009507, GO:0009790, GO:0000003, GO:0009791, GO:0009507, GO:0005737, GO:0005739, GO:0006412, GO:0006139, GO:0003824	GO:0004814, GO:0005524, GO:0000166, GO:0005737, GO:0004812, GO:0006418, GO:0006420	metabolism	Arginyl-tRNA synthetase, class Ic			14.51
196837	Soltu.DM.12G025090.1	GO:0009987, GO:0006810, GO:0005215, GO:0006810, GO:0005886	GO:0006857, GO:0022857, GO:0055085, GO:0016020	transport	Nitrate transporter NRT1/ PTR FAMILY 1.1-like		17.19	19.09
196774	Soltu.DM.12G025000.1	GO:0016020, GO:0009507, GO:0016020, GO:0009579, GO:0009507, GO:0016043, GO:0009579, GO:0009536, GO:0016020, GO:0005886, GO:0019538, GO:0016787, GO:0009987, GO:0019538, GO:0005886, GO:0019538, GO:0009536, GO:0016787, GO:0005515	GO:0016020, GO:0016021, GO:0008236, GO:0006508, GO:0004252		Plastidic type I signal peptidase	4.75
196060	Soltu.DM.12G023760.1	NA	NA	stress response	DUF4228 domain containing protein			8.94
196028	Soltu.DM.12G023680.1	GO:0005737, GO:0008150, GO:0003674, GO:0005739	GO:0005515		Sterile alpha motif (SAM) domain-containing protein			7.79
196016	Soltu.DM.12G023630.1	NA	NA		hypothetical protein		6.28
196007	Soltu.DM.12G023600.1	GO:0005575, GO:0003700, GO:0005515, GO:0003677, GO:0005515, GO:0003700, GO:0003677, GO:0009058, GO:0006139, GO:0005634, GO:0005829	GO:0005634, GO:0046982, GO:0043565, GO:0006355	development	Nuclear factor Y, subunit B3 (NF-YB)			3.99
195843	Soltu.DM.12G023250.1		NA	metabolism	Aconitase			16.48
195685	MSTRG.74649.1	NA	NA	regulatory, signaling	LysM domain-containing protein		210.04	166.58	155.23
195684	Soltu.DM.12G022910.1	NA	NA	regulatory, signaling	LysM domain-containing protein	101.45	122.41	320.38	121.32
192565	Soltu.DM.12G015650.1	GO:0005783, GO:0005488, GO:0005488, GO:0003824	GO:0016705, GO:0020037, GO:0055114, GO:0005506	metabolism	Cytochrome P450, family 704, subfamily A, polypeptide		14.81	14.4
191984	Soltu.DM.12G014080.1	GO:0016787, GO:0006950, GO:0009605, GO:0009607, GO:0009987, GO:0008152, GO:0005773, GO:0005794, GO:0016020, GO:0005773, GO:0016020, GO:0016787, GO:0005886, GO:0016787, GO:0009536, GO:0005783	NA	lipid metabolism	Fatty acid amide hydrolase			4.01
190236	Soltu.DM.12G010320.2	GO:0003700, GO:0006139, GO:0009058, GO:0003677, GO:0005634	GO:0003700, GO:0003677, GO:0006355		Integrase-type DNA-binding superfamily protein		3.81
189461	Soltu.DM.12G008370.1		GO:0008234, GO:0006508	development	Senescence-specific cysteine protease SAG39-like	42.56
189459	Soltu.DM.12G008370.1			development	Senescence-specific cysteine protease SAG39-like			14.06	33.13
189101	MSTRG.71928.1	NA	NA	defense	Cupredoxin superfamily protein	131.95	111.55	189.72	138.45
189100	MSTRG.71927.1	NA	NA	defense	Cupredoxin superfamily protein	82.03	171.41	167.44	149.28
188753	Soltu.DM.12G007030.1		GO:0009785, GO:0009882		Cryptochrome			4.3
188475	Soltu.DM.12G006390.1	GO:0005618, GO:0009987, GO:0005737, GO:0016043, GO:0005198, GO:0005856, GO:0016787, GO:0000166, GO:0007049, GO:0005856, GO:0005634, GO:0005829	GO:0005200, GO:0005874, GO:0007017, GO:0005525, GO:0003924	development	Tubulin alpha-4 chain	158.32
188307	Soltu.DM.12G006130.2	GO:0006810, GO:0009987, GO:0005737, GO:0016020, GO:0003674, GO:0009987, GO:0006810, GO:0005634, GO:0005575, GO:0005515, GO:0016020, GO:0009987, GO:0006810, GO:0016043, GO:0006810	GO:0016020, GO:0016192, GO:0048193	regulatory, signaling, AM specific	Syntaxin/t-SNARE family protein		4.22
188201	Soltu.DM.12G005820.1	GO:0016740, GO:0009507, GO:0016740, GO:0005829, GO:0009607, GO:0009605, GO:0016740, GO:0016740, GO:0016740, GO:0016740, GO:0016740, GO:0016740	GO:0008194	regulatory, signaling	UDP-glycosyltransferase 73B2		7.34	15.51	11.31
187895	Soltu.DM.12G005280.1	GO:0005886, GO:0006810, GO:0005215, GO:0009856, GO:0016049, GO:0048856, GO:0030154, GO:0005634, GO:0009987, GO:0006810	GO:0016020, GO:0055085, GO:0022857, GO:0006857	transport	Nitrate transporter NRT1/ PTR FAMILY 8.2-like		12	13.02
186581	Soltu.DM.12G002540.1	GO:0005634, GO:0016740, GO:0016740, GO:0016740	GO:0008194	regulatory, signaling	UDP-glycosyltransferase 75B1		10.16	14
185227	Soltu.DM.11G026620.2	GO:0005634, GO:0003677, GO:0005829, GO:0006139, GO:0009058, GO:0003700	NA	regulatory, signaling	Myb family transcription factor		44.16
185055	Soltu.DM.11G026270.1	NA	GO:0005975, GO:0004553	defense	Glycosyl hydrolases family 18, chitinases			6.7
185031	Soltu.DM.11G026180.1	NA	GO:0005975	defense	Glycosyl hydrolases family 18, chitinases		9.74	26.33
185027	Soltu.DM.11G026160.1	NA	GO:0005975	defense	Glycosyl hydrolases family 18, chitinases			7.57
184305	Soltu.DM.11G024740.1	GO:0009507, GO:0016301, GO:0006464, GO:0005515	GO:0004672, GO:0006468, GO:0005515, GO:0005524	stress response	Leucine-rich repeat transmembrain protein kinase family protein		6.46	7.9
184242	Soltu.DM.11G024560.1	GO:0016787, GO:0016787	GO:0016787	hormones	Gibberellin receptor GID1		12.74
182893	Soltu.DM.11G022020.1	GO:0009987, GO:0006810, GO:0005576, GO:0005488, GO:0003674, GO:0006950, GO:0007275, GO:0005618, GO:0005575	GO:0030145, GO:0045735	stress response	Germin-like protein, RmlC-like cupins superfamily proteins (PR-16)		149.78	327.17	283.54
182892	MSTRG.69621.1	NA	NA	defense	Germin-like protein 9-3 (PR-16)	199.22	224.06	367.48	300.3
182891	Soltu.DM.11G022010.1	GO:0009987, GO:0006810, GO:0005576, GO:0005488, GO:0003674, GO:0006950, GO:0007275, GO:0005618, GO:0005575	GO:0030145, GO:0045735	stress response	Germin-like protein, RmlC-like cupins superfamily proteins (PR-16)		75.9	132.42	139.99
182890	MSTRG.69619.1	NA	NA	defense	Germin-like protein, RmlC-like cupins superfamily proteins (PR-16)	116.82	144.26	177.66	186.5
182889	Soltu.DM.11G022000.1	GO:0009987, GO:0006810, GO:0005576, GO:0005488, GO:0003674, GO:0006950, GO:0007275, GO:0005618, GO:0005575	GO:0030145, GO:0045735	stress response	Germin-like protein, RmlC-like cupins superfamily proteins (PR-16)		23.43	37.1
182887	Soltu.DM.11G021990.1	GO:0009987, GO:0006810, GO:0005576, GO:0005488, GO:0003674, GO:0006950, GO:0007275, GO:0005618, GO:0005575	GO:0030145, GO:0045735	stress response	Rhicadhesin receptor-like GLPs, RmlC-like cupins superfamily proteins	68.12	65.21	129.65	94.78
182103	Soltu.DM.11G020490.1	NA	NA		UDP-XYL synthase	7.09
182047	Soltu.DM.11G020410.5	GO:0005198, GO:0005739, GO:0006412, GO:0006412	NA	metabolism	CX9C domain-containing protein			10.87
181932	Soltu.DM.11G020150.1	NA	NA	defense	Extensin-2-like protein		17.26	42.69	29.07
181689	Soltu.DM.11G019610.1	GO:0016740, GO:0008150	NA		Protein of unknown function (DUF604)			6.03
177373	Soltu.DM.11G010130.1	GO:0003677, GO:0005634, GO:0005515, GO:0006139, GO:0009058, GO:0003700	NA	regulatory, signaling, AM specific	GRAS family transcription factor		3.81	5.5
176795	Soltu.DM.11G008810.1	GO:0005886, GO:0005634, GO:0006810, GO:0009987, GO:0009536	GO:0006886		ENTH/VHS/GAT family protein	4.44
175926	Soltu.DM.11G006810.1	GO:0009987, GO:0006810, GO:0005576, GO:0005488, GO:0005618, GO:0003674, GO:0006950, GO:0007275, GO:0005575, GO:0005618	GO:0045735	defense	Germin-like protein, RmlC-like cupins superfamily proteins (PR-16)	3.98	3.44
175554	Soltu.DM.11G006080.1	GO:0005215, GO:0005886, GO:0005739	GO:0016020, GO:0005524, GO:0016887		Pleiotropic drug resistance protein				3.24
175542	Soltu.DM.11G006050.1	GO:0005215, GO:0005886, GO:0005739	GO:0016020, GO:0005524, GO:0016887	transport	PDR-type ABCG transporter		3.05
175487	Soltu.DM.11G005970.1	GO:0009507, GO:0016740, GO:0016740, GO:0005622	GO:0008194	regulatory, signaling	UDP-Glycosyltransferase				4.58
175438	Soltu.DM.11G005780.1	GO:0009507, GO:0016740, GO:0016740, GO:0005622	GO:0008194	regulatory, signaling	UDP-Glycosyltransferase			5.28
175415	Soltu.DM.11G005660.1	GO:0009507, GO:0016740, GO:0016740, GO:0005622	GO:0008194	regulatory, signaling	UDP-Glycosyltransferase		3.54	4.28
175013	Soltu.DM.11G004700.1	GO:0009987, GO:0009058, GO:0005777, GO:0042221, GO:0009719, GO:0009607, GO:0009605, GO:0009507, GO:0006950, GO:0003824, GO:0003824	GO:0003824	development	4-coumarate-CoA ligase-like 5			8.67	12.37
174557	Soltu.DM.11G003790.1	GO:0003674, GO:0005886, GO:0016043, GO:0016049, GO:0005737, GO:0005856	NA		hypothetical protein		4.42	3.6
173983	Soltu.DM.11G002630.1	GO:0009607, GO:0009605, GO:0005737, GO:0009987, GO:0009058, GO:0019748, GO:0005886, GO:0009987, GO:0006629, GO:0003824, GO:0003824, GO:0003824, GO:0005488, GO:0009607, GO:0009605, GO:0006950, GO:0008219	GO:0016491, GO:0008270, GO:0055114	lipid metabolism	Cinnamyl alcohol dehydrogenase, process: lipid metabolism			17.3
172981	Soltu.DM.11G000970.1	NA	GO:0005525, GO:0005509		Cytoskeletal-regulatory complex EF hand, RIN4, pathogenic type III effector avirulence factor Avr cleavage site	5.19
172033	Soltu.DM.10G029520.3	NA	NA		conserved hypothetical protein	8.8
171864	Soltu.DM.10G029120.1	GO:0003674, GO:0005576, GO:0005488, GO:0005618	GO:0045735, GO:0030145	stress response	Germin-like protein, RmlC-like cupins superfamily proteins (PR-16)			6.66	8.19
171847	Soltu.DM.10G029100.1	GO:0003674, GO:0005576, GO:0005488, GO:0005618, GO:0003674, GO:0005576, GO:0005488, GO:0005618	GO:0030145, GO:0045735	stress response	Rhicadhesin receptor-like GLPs, RmlC-like cupins superfamily proteins		8.25	15.27	13.23
171491	Soltu.DM.10G028090.1	GO:0016740, GO:0016740, GO:0009507, GO:0016740	GO:0008194	regulatory, signaling	UDP-glycosyltransferase 73B4			6.99
171476	Soltu.DM.10G028070.1	GO:0016740, GO:0016740, GO:0016740, GO:0009607, GO:0009605, GO:0009987, GO:0006950, GO:0042221, GO:0009628, GO:0016740, GO:0016740, GO:0009507	GO:0008194	regulatory, signaling	UDP-glycosyltransferase 73B4		3.48
171378	Soltu.DM.10G027870.1		GO:0046983, GO:0008171	secondary	flavonoid 3',5'-methyltransferase (flavonoid O-methyltransferase)		12.79	25.83	20.6
170923	Soltu.DM.10G027020.1	GO:0009987, GO:0009056, GO:0003824, GO:0003824, GO:0005634, GO:0008150, GO:0008152, GO:0005737	GO:0016491, GO:0055114	hormones	Gibberellin 3-beta-dioxygenase, 2-oxoglutarate (2OG) and Fe(II)-dependent oxygenase superfamily protein		16.81	24.79	24.73
170884	Soltu.DM.10G026920.1	GO:0005634, GO:0007165, GO:0003674	NA	development	VQ motif-containing protein			5.19
170809	Soltu.DM.10G026740.1	GO:0006950, GO:0042221, GO:0005634, GO:0009791, GO:0003677, GO:0006139, GO:0009058, GO:0003700, GO:0003677, GO:0042221, GO:0009987, GO:0009719, GO:0042221	GO:0006355, GO:0003700, GO:0003677	gene expression, regulatory, AM specific	Ethylene-responsive transcription factor ERN1-like			2.87
170302	Soltu.DM.10G025850.1	GO:0008150, GO:0005618, GO:0008150, GO:0005618, GO:0008150, GO:0005618, GO:0008150, GO:0005618, GO:0008150, GO:0005618	GO:0005515	development	Penetration and arbuscule morphogenesis protein			9.57	7.38
170291	MSTRG.64741.1	NA	NA	defense	Cupredoxin/Blue copper-binding protein-like	195.99	163.99	338.92	206.14
170290	MSTRG.64740.1	NA	NA	defense	Cupredoxin/Blue copper-binding protein-like	224.49	153.82	275.67	284.46
169487	Soltu.DM.10G024260.1	GO:0009987, GO:0042221, GO:0005886, GO:0016020, GO:0005773, GO:0009987, GO:0006810, GO:0006810, GO:0005215	GO:0055085, GO:0022857	transport	High-affinity nitrate transporter NRT2.4				47.28
169476	Soltu.DM.10G024230.1	NA	GO:0005515		Ubiquitin-like domain-containing protein		4.2
168924	Soltu.DM.10G022900.1	GO:0008150, GO:0003674, GO:0009507	NA	stress response	Photoassimilate-responsive protein PAR-1/Pathogenesis related protein			8.78
168770	Soltu.DM.10G022560.1	GO:0016740, GO:0016740	GO:0008194	regulatory, signaling	UDP-glycosyltransferase 76E1		22.89	28.55	25.81
168612	Soltu.DM.10G022400.1	GO:0005737, GO:0009058, GO:0009987, GO:0009507, GO:0003824, GO:0005488	GO:0046872, GO:0008716, GO:0005524		D-alanine-D-alanine ligase family				5.48
163905	Soltu.DM.10G012210.2	NA	NA	development, AM specific	Ankyrin repeat-containing protein 2B	11.37
162029	Soltu.DM.10G007340.1	NA	NA		hypothetical protein	6.37
161162	Soltu.DM.10G005310.1	GO:0005488, GO:0005488, GO:0003824, GO:0000003, GO:0009791, GO:0009507	GO:0016705, GO:0020037, GO:0055114, GO:0005506	metabolism	Cytochrome P450, family 78, subfamily A, polypeptide		4.81
160118	Soltu.DM.10G003280.1	GO:0016740, GO:0005737, GO:0008152, GO:0009987, GO:0009056, GO:0009987, GO:0042221, GO:0019748, GO:0009056, GO:0009987, GO:0009507	GO:0005515	stress response	Glutathione S-transferase TAU			16.67
159793	Soltu.DM.10G002680.1	NA	NA		Multiple organellar RNA editing factor 8, chloroplastic/mitochondrial-like	6.92
159635	Soltu.DM.10G002370.1	GO:0016740, GO:0005794	GO:0016020		Core-2/I-branching beta-1,6-N-acetylglucosaminyltransferase family protein		3.15		6.35
158542	Soltu.DM.10G000370.1	GO:0016787, GO:0009056, GO:0006139, GO:0009056, GO:0006139, GO:0009058, GO:0006139, GO:0005829, GO:0009507, GO:0016787, GO:0016787	GO:0019239	metabolism	Adenosine deaminase		4.12
158054	Soltu.DM.09G031630.1	GO:0005739, GO:0009987, GO:0006810, GO:0016787, GO:0005215, GO:0005773, GO:0005739, GO:0009987, GO:0006810, GO:0016787, GO:0005215, GO:0005773	GO:0016020, GO:0005524, GO:0016887	transport	White-brown-complex ABC transporter family		8.86	9.51
158051	Soltu.DM.09G031620.1	NA	NA		hypothetical protein		5.66
158040	Soltu.DM.09G031620.1	NA	NA		hypothetical protein	5.21
156911	Soltu.DM.09G029890.1	GO:0009507, GO:0016740, GO:0009058, GO:0016740, GO:0016740, GO:0016740	GO:0008194	regulatory, signaling	UDP-glycosyltransferase 75B2			5.48
155635	Soltu.DM.09G027190.1	GO:0005737, GO:0009791, GO:0000003, GO:0003723, GO:0005829, GO:0005634, GO:0006950, GO:0042221, GO:0009628	GO:0003676, GO:0003723	metabolism	RNA-binding (RRM/RBD/RNP motifs) family protein		22.85
155395	Soltu.DM.09G026680.1	GO:0005215, GO:0005794, GO:0005773, GO:0005634, GO:0005737, GO:0009719, GO:0042221, GO:0005515, GO:0009987, GO:0006810, GO:0005575, GO:0005886, GO:0005215	GO:0022857, GO:0006817, GO:0055085, GO:0016021, GO:0005315	transport	Phosphate transporter 1;4 (PT3)		55.56	54.66	50.28
155389	Soltu.DM.09G026680.1	GO:0005215, GO:0005794, GO:0005773, GO:0005634, GO:0005737, GO:0009719, GO:0042221, GO:0005515, GO:0009987, GO:0006810, GO:0005575, GO:0005886, GO:0005215	GO:0022857, GO:0006817, GO:0055085, GO:0016021, GO:0005315	transport	Phosphate transporter 1;4 (PT3)			22.66
155159	Soltu.DM.09G026130.1	GO:0006139, GO:0009058, GO:0003700, GO:0005634	NA	development	Transcriptional regulator TAC1		4.05	5.53
154305	Soltu.DM.09G024390.2		GO:0004124, GO:0006535		O-acetylserine (thiol) lyase (OAS-TL) isoform A1			2.5
154020	Soltu.DM.09G023850.1	GO:0005768, GO:0016020, GO:0005794, GO:0005575, GO:0005886, GO:0016043, GO:0005794, GO:0003674, GO:0005886	GO:0010215, GO:0031225		COBRA-like protein-7 precursor			4.17
153754	Soltu.DM.09G023420.1	GO:0016787, GO:0005886, GO:0005576, GO:0016787, GO:0005975	GO:0004553, GO:0005975	metabolism	Beta-glucosidase		22.9	19.82	19.31
153631	Soltu.DM.09G023280.1	GO:0005794, GO:0006950, GO:0009628, GO:0009719, GO:0042221, GO:0005783, GO:0005739, GO:0006950, GO:0009628, GO:0016020, GO:0005488, GO:0005794, GO:0009987, GO:0008152, GO:0016020	GO:0016021		Peripheral-type benzodiazepine receptor		2.54
152562	Soltu.DM.09G021300.1	GO:0009987, GO:0003677, GO:0005515, GO:0009606, GO:0009628, GO:0007275, GO:0030154, GO:0005634, GO:0007275, GO:0007275, GO:0006139, GO:0009058, GO:0003700, GO:0009987	NA	regulatory, signaling, AM specific	GRAS family transcription factor			5.9
152491	Soltu.DM.09G021120.1	NA	NA		hypothetical protein		13.48	17.8
152052	Soltu.DM.09G020440.1	GO:0005886, GO:0008150, GO:0009605, GO:0009607, GO:0005737, GO:0006810, GO:0009987, GO:0005215, GO:0005215, GO:0005575, GO:0006810, GO:0005886	GO:0015696, GO:0016020, GO:0008519, GO:0072488, GO:0005887	transport, AM specific	Ammonium transporter				8.05
147322	Soltu.DM.09G009540.1	GO:0008150, GO:0003674, GO:0005575	NA		Nuclear transport factor 2 (NTF2) family protein			5.5
146569	Soltu.DM.09G007960.1	GO:0003700, GO:0006139, GO:0009058, GO:0005634	NA	regulatory, signaling	Myb family transcription factor PHL7-like			10.76
146565	Soltu.DM.09G007960.1	GO:0003700, GO:0006139, GO:0009058, GO:0005634	NA	regulatory, signaling	Myb family transcription factor PHL7-like		7.75	6.89
145385	Soltu.DM.09G005240.1	GO:0008150, GO:0005739	NA		Protein of unknown function (DUF1624)		8.96
144263	Soltu.DM.09G002760.1	GO:0019538, GO:0016787, GO:0005773, GO:0016787, GO:0009507, GO:0005576	GO:0008236, GO:0006508	hormones	Alpha/beta-Hydrolase (ABH) superfamily protein			12.11
143741	Soltu.DM.09G001800.1	GO:0005886, GO:0005829	NA	metabolism	NAD(P)-binding Rossmann-fold superfamily protein		25.76
143739	Soltu.DM.09G001800.1	GO:0005886, GO:0005829	NA	metabolism	NAD(P)-binding Rossmann-fold superfamily protein			22.27
142331	Soltu.DM.08G029540.1	GO:0016740, GO:0009507, GO:0009507, GO:0009790, GO:0000003, GO:0009791, GO:0009507, GO:0006629, GO:0009987, GO:0009058, GO:0009536, GO:0016043	GO:0016747, GO:0006633, GO:0003824	lipid metabolism, AM specific	Beta-keto-acyl ACP synthase I (KASI)		3.68
141342	Soltu.DM.08G027640.1	NA	NA		HAL3-like protein A	7.29
140877	Soltu.DM.08G026670.1	GO:0005576, GO:0008152, GO:0009987, GO:0000003, GO:0009791, GO:0005618, GO:0016787, GO:0005576, GO:0000003, GO:0009791, GO:0000003, GO:0009791, GO:0005737	GO:0008236, GO:0006508, GO:0004252	development, AM specific	Subtilase (PR-7)		63.42	202.18	136.38
140705	Soltu.DM.08G026310.1	GO:0003824, GO:0005576, GO:0005886	GO:0009055	defense	Cupredoxin superfamily protein	401.22	812.9	896.83	672.51
140704	MSTRG.53467.1	NA	NA	defense	Cupredoxin superfamily protein/Blue copper protein/Mavicyanin-like protein/Phytocyanin domain-containing protein	945.76	1859.05	1664.72	1253.13
140360	Soltu.DM.08G025490.1	GO:0005576	NA	lipid metabolism	DIR1 Bifunctional inhibitor/lipid-transfer protein/seed storage 2S albumin superfamily protein		3
140091	Soltu.DM.08G024920.1	GO:0006464, GO:0009058, GO:0016740, GO:0005739	NA		Nucleotide-diphospho-sugar transferases superfamily protein			3.73
139663	Soltu.DM.08G024180.1	GO:0003723, GO:0009987, GO:0006810, GO:0016787, GO:0005886, GO:0005215, GO:0009987, GO:0006810, GO:0019725	GO:0000166, GO:0008553, GO:0120029, GO:0016021	transport	P-type H(+)-exporting ATPase		13.99	17.29
139605	Soltu.DM.08G024020.1	GO:0016020, GO:0005794, GO:0005886, GO:0009987, GO:0006810, GO:0016020, GO:0005794, GO:0016787, GO:0005576, GO:0042221, GO:0005773	GO:0005525, GO:0003924	stress response	RAB GTPase			19.18
138865	Soltu.DM.08G022840.1	GO:0003677, GO:0005634, GO:0016049, GO:0016043, GO:0007275, GO:0030154, GO:0003700, GO:0003677, GO:0030154, GO:0007275, GO:0006139, GO:0009058	NA	regulatory, signaling, AM specific	C2H2 and C2HC zinc fingers superfamily protein (DELLA)			3.73
138784	Soltu.DM.08G022740.1	NA	NA		hypothetical protein			12.74
138166	Soltu.DM.08G021770.1	NA	NA		hypothetical protein		10.74	14.47	10.63
137162	Soltu.DM.08G019280.1	GO:0006464, GO:0009507, GO:0005515, GO:0009628, GO:0005634	GO:0005515		KAR-UP F-box		2.49	2.98
136840	Soltu.DM.08G018610.1	GO:0005515, GO:0016301, GO:0006464, GO:0005886, GO:0016301, GO:0016301, GO:0005575	GO:0006468, GO:0004672, GO:0005524, GO:0005515	stress response	Leucine-rich repeat transmembrain protein kinase family protein		5.04	7.02	5.3
136833	Soltu.DM.08G018590.1	GO:0006464, GO:0005515, GO:0016301, GO:0016301, GO:0016301, GO:0005739, GO:0000166, GO:0016301, GO:0016043, GO:0016049, GO:0009856, GO:0030154, GO:0048856	NA	stress response	Leucine-rich repeat transmembrain protein kinase family protein			7.76	6.33
135488	Soltu.DM.08G015690.1	GO:0005634, GO:0005737, GO:0006464, GO:0042221, GO:0006464, GO:0016740	GO:0005515	regulatory, signaling	Plant U-box			9.69
135393	Soltu.DM.08G015590.1	GO:0005886, GO:0008150, GO:0009605, GO:0009607, GO:0005737, GO:0006810, GO:0009987, GO:0005215, GO:0005215, GO:0005575, GO:0006810, GO:0005886	GO:0008519, GO:0015696, GO:0016020, GO:0072488, GO:0005887	transport, AM specific	Ammonium transporter				45.16
134387	Soltu.DM.08G013760.1		GO:0008233, GO:0004197, GO:0006508, GO:0051603	development	Gamma vacuolar processing enzyme		83.09	83.6
134384	Soltu.DM.08G013760.1		GO:0008233, GO:0004197, GO:0006508, GO:0051603	development	Gamma vacuolar processing enzyme			42.79	38.56
134381	Soltu.DM.08G013750.1	GO:0009719, GO:0042221, GO:0016787, GO:0007275, GO:0005773, GO:0042221, GO:0009719, GO:0016787, GO:0006950, GO:0005576, GO:0005773, GO:0042221, GO:0005773, GO:0019538, GO:0009056, GO:0009987, GO:0019538, GO:0009987	GO:0008233, GO:0004197, GO:0006508, GO:0051603	development	Gamma vacuolar processing enzyme				154
134377	Soltu.DM.08G013750.1	GO:0009719, GO:0042221, GO:0016787, GO:0007275, GO:0005773, GO:0042221, GO:0009719, GO:0016787, GO:0006950, GO:0005576, GO:0005773, GO:0042221, GO:0005773, GO:0019538, GO:0009056, GO:0009987, GO:0019538, GO:0009987	GO:0008233, GO:0004197, GO:0006508, GO:0051603	development	Gamma vacuolar processing enzyme			81.99
134371	Soltu.DM.08G013740.1	GO:0009719, GO:0042221, GO:0016787, GO:0007275, GO:0005773, GO:0042221, GO:0009719, GO:0016787, GO:0006950, GO:0005576, GO:0005773, GO:0042221, GO:0005773, GO:0019538, GO:0009056, GO:0009987, GO:0019538, GO:0009987	GO:0051603, GO:0006508, GO:0008233, GO:0004197	development	Gamma vacuolar processing enzyme		13.89	31.43	46.07
134112	Soltu.DM.08G013290.1	GO:0003824, GO:0005783, GO:0009987, GO:0006950, GO:0009628, GO:0009987, GO:0006629, GO:0009058, GO:0003824, GO:0005783, GO:0009987, GO:0006950, GO:0009628, GO:0009987, GO:0006629, GO:0009058	GO:0016491, GO:0016021, GO:0006629	lipid metabolism	Fatty acid/sphingolipid desaturase		2.54
133684	Soltu.DM.08G012460.1	GO:0016301, GO:0016301, GO:0016301, GO:0006464, GO:0016301, GO:0016301, GO:0016043, GO:0005829	GO:0006468, GO:0004672, GO:0005524	regulatory, signaling, AM specific	Serine-threonine protein kinase		10.79		7.46
132476	Soltu.DM.08G009740.1	GO:0003674, GO:0008150, GO:0003674, GO:0008150	NA		EamA-like transporter family				4.94
131281	Soltu.DM.08G007050.1	GO:0003824, GO:0005738	NA	metabolism	Cytochrome b561/ferric reductase transmembrane protein family	19.11
131280	Soltu.DM.08G007050.1	GO:0003824, GO:0005739	NA	metabolism	Cytochrome b561/ferric reductase transmembrane protein family			23.6
129602	Soltu.DM.08G004340.1	GO:0042221, GO:0009719, GO:0007165, GO:0042221, GO:0007165, GO:0009719, GO:0000003, GO:0009791, GO:0009416, GO:0005515, GO:0005515, GO:0003700, GO:0006139, GO:0009058, GO:0009791, GO:0009416, GO:0009791, GO:0003700, GO:0140110, GO:0005634	GO:0046982	development	Nuclear factor Y, subunit C2 (NF-YC)		7.53	10.04
128592	Soltu.DM.08G002190.1	GO:0008152, GO:0009987, GO:0016740, GO:0016740, GO:0016740, GO:0016740, GO:0016740, GO:0016740, GO:0016740, GO:0016740, GO:0016740, GO:0009791, GO:0008152, GO:0009987, GO:0008152, GO:0009987, GO:0005829	GO:0008194		Uridine diphosphate glycosyltransferase 74E2			2.79
127283	Soltu.DM.07G028580.1		GO:0006096, GO:0004618		Phosphoglycerate kinase			11.83
126445	Soltu.DM.07G026930.2	GO:0003674, GO:0005634, GO:0008150	NA	lipid metabolism	Calcium-dependent lipid-binding (CaLB domain) family protein		3.8
124362	Soltu.DM.07G022470.1	GO:0016740, GO:0005737, GO:0008152, GO:0009987, GO:0009056, GO:0009987, GO:0042221, GO:0019748, GO:0009056, GO:0009987, GO:0009507	GO:0005515	stress response	Glutathione S-transferase TAU				2.83
123964	Soltu.DM.07G021710.1	GO:0005618, GO:0005829, GO:0005783, GO:0009058, GO:0005575, GO:0005886, GO:0009507	GO:0009058, GO:0016844	development	Calcium-dependent phosphotriesterase superfamily protein/Strictosidine synthase			4.79
123896	Soltu.DM.07G021510.1	GO:0009507, GO:0005488, GO:0005488, GO:0008152, GO:0003824, GO:0003824, GO:0005829	GO:0016705, GO:0055114, GO:0020037, GO:0005506	metabolism	Cytochrome P450, family 72, subfamily A, polypeptide			6.87
123895	Soltu.DM.07G021500.1	GO:0009507, GO:0005488, GO:0005488, GO:0008152, GO:0003824, GO:0003824, GO:0005829	GO:0020037, GO:0055114, GO:0005506, GO:0016705	metabolism	Cytochrome P450, family 72, subfamily A, polypeptide		5.15
123851	Soltu.DM.07G021400.1	GO:0009507, GO:0005488, GO:0005488, GO:0008152, GO:0003824, GO:0003824, GO:0005829	GO:0055114, GO:0020037, GO:0005506, GO:0016705	metabolism	Cytochrome P450, family 72, subfamily A, polypeptide		5.13
122942	Soltu.DM.07G019270.1	GO:0005737, GO:0008150, GO:0003674	GO:0005515	Protein metabolism and processing	F-box/kelch-repeat protein			17.54
122940	Soltu.DM.07G019260.1	NA	NA		hypothetical protein		14.67	18.25	14.62
122884	MSTRG.46606.1	NA	NA	regulatory, signaling	lysM domain-containing protein	550.05	1119.51	1298.42	535.19
122184	Soltu.DM.07G017590.1	GO:0005576	NA	defense	Disease resistance-responsive (dirigent-like protein) family protein		9.71	12.97	15.37
122090	Soltu.DM.07G017520.1	GO:0009507, GO:0005488, GO:0005488, GO:0008152, GO:0003824, GO:0003824, GO:0005829	GO:0020037, GO:0055114, GO:0005506, GO:0016705	metabolism	Cytochrome P450, family 72, subfamily A, polypeptide			30.05
121955	Soltu.DM.07G017150.1	GO:0005886, GO:0005794, GO:0005783, GO:0007049, GO:0016740, GO:0016740, GO:0016740, GO:0005794, GO:0016740, GO:0009987, GO:0009058, GO:0005975	GO:0030244, GO:0016020, GO:0016760	development	cellulose synthase-like B1			2.53
121824	Soltu.DM.07G016840.1	GO:0016043, GO:0005739, GO:0006629, GO:0009987, GO:0009058, GO:0016740	GO:0016747, GO:0006633, GO:0003824	lipid metabolism, AM specific	Beta-keto-acyl ACP synthase I (KASI)			2.75
121451	Soltu.DM.07G016100.1	GO:0009987, GO:0006950, GO:0042221, GO:0009628, GO:0005886	NA	hormones	Auxin-responsive family protein		5.86
120991	Soltu.DM.07G015070.1	NA	NA		uncharacterized protein LOC107025843	4.73
120164	Soltu.DM.07G013650.1	GO:0005576, GO:0003824, GO:0006629, GO:0005488, GO:0003824, GO:0008152, GO:0003824, GO:0006629, GO:0009987, GO:0003824, GO:0005488	GO:0005506, GO:0055114, GO:0020037, GO:0016705	metabolism	Cytochrome P450, family 716, subfamily A, polypeptide		7.11	9.57	11.06
116684	Soltu.DM.07G006370.2	GO:0005737, GO:0016043, GO:0007165, GO:0005886, GO:0008289	GO:0046872		RING/FYVE/PHD-type zinc finger family protein				8.37
115552	Soltu.DM.07G004010.1	GO:0016020, GO:0005215, GO:0009507, GO:0005215, GO:0006810	NA		purine permease		6.42
114718	Soltu.DM.07G002470.1	GO:0005634, GO:0008150, GO:0003674	NA		conserved hypothetical protein			5.12
114717	Soltu.DM.07G002470.1	GO:0005634, GO:0008150, GO:0003674	NA		conserved hypothetical protein		5.38
114623	Soltu.DM.07G002280.1	GO:0006464, GO:0016301, GO:0016301, GO:0005575, GO:0005886, GO:0005634, GO:0000166, GO:0006464, GO:0005576, GO:0006464, GO:0016301, GO:0016301, GO:0005575, GO:0005886, GO:0005634, GO:0000166, GO:0006464, GO:0005576	GO:0005524, GO:0006468, GO:0004672	stress response	Leucine-rich repeat transmembrain protein kinase family protein			3.19
114181	Soltu.DM.07G001280.1	GO:0016740, GO:0005768, GO:0005794, GO:0005794, GO:0006464, GO:0009058, GO:0005794	NA	development	Exostosin domain-containing protein		6.63	8.13
113858	Soltu.DM.07G000730.1	GO:0005576, GO:0016787, GO:0019538, GO:0007165, GO:0009719, GO:0042221, GO:0005576	GO:0004185, GO:0006508	hormones	Alpha/beta-Hydrolase (ABH) superfamily protein	4.27		8.53
113824	MSTRG.42844.1	NA	NA	defense	Defensin-like protein (PR-12)	147.65	415.14	257.96
112794	Soltu.DM.06G034330.1	GO:0006139, GO:0009058, GO:0003700, GO:0005634	NA	regulatory, signaling, AM specific	C2H2 and C2HC zinc fingers superfamily protein (DELLA)			5.56
108586	Soltu.DM.06G026560.1	GO:0042221, GO:0006950, GO:0008219, GO:0042221, GO:0006950, GO:0009507, GO:0016020, GO:0009579	NA		Protein of unknown function (DUF3506)		2.19
108185	Soltu.DM.06G025830.1	GO:0005488	GO:0005509	regulatory, signaling	Calcium-binding EF-hand family protein/probable calcium-binding protein CML30			6.16
108137	Soltu.DM.06G025690.1		GO:0006468, GO:0004672, GO:0005524	regulatory, signaling	LysM domain-containing protein			4.89
107453	Soltu.DM.06G024500.1	GO:0003674, GO:0005634, GO:0008150	NA		F-box family protein with a domain of unknown function (DUF295)		2.18
106535	Soltu.DM.06G022800.1	GO:0016740, GO:0005634	GO:0016020		Core-2/I-branching beta-1,6-N-acetylglucosaminyltransferase family protein			2.99
105258	Soltu.DM.06G019820.1	GO:0006810, GO:0005618, GO:0005886, GO:0005576, GO:0009507, GO:0009579, GO:0005737, GO:0005794, GO:0016020, GO:0005515, GO:0005576	GO:0006869, GO:0008289	defense	Lipid transfer protein (PR-14)	283.75	370	411.73	306.06
105257	Soltu.DM.06G019810.1	GO:0005576, GO:0005886, GO:0006810, GO:0016020	GO:0008289, GO:0006869	defense	Lipid transfer protein (PR-14)	21.01	27.66	28.6	42.78
102313	Soltu.DM.06G013660.1	GO:0005737, GO:0005215, GO:0005215, GO:0005215, GO:0005886, GO:0009987, GO:0006810	GO:0055085, GO:0022857, GO:0016021	transport	Phosphate transporter 1;7 (PT5)		36.99	85.7	60.73
102312	Soltu.DM.06G013650.1	GO:0005737, GO:0005215, GO:0005215, GO:0005215, GO:0005886, GO:0009987, GO:0006810	GO:0055085, GO:0022857, GO:0016021	transport	Phosphate transporter 1;3 (PT4)		24.46	73.15	60.4
102311	Soltu.DM.06G013650.1	GO:0005737, GO:0005215, GO:0005215, GO:0005215, GO:0005886, GO:0009987, GO:0006810	GO:0055085, GO:0022857, GO:0016021	transport	Phosphate transporter 1;3 (PT4)		21.9
102310	Soltu.DM.06G013650.1	GO:0005737, GO:0005215, GO:0005215, GO:0005215, GO:0005886, GO:0009987, GO:0006810	GO:0055085, GO:0022857, GO:0016021	transport	Phosphate transporter 1;3 (PT4)		18.94
102309	Soltu.DM.06G013650.2	GO:0005737, GO:0005215, GO:0005215, GO:0005215, GO:0005886, GO:0009987, GO:0006811	GO:0055085, GO:0022857, GO:0016022	transport	Phosphate transporter 1;3 (PT4)	117.71	122.65	205.72	113.33
97550	MSTRG.36666.1	NA	NA	stress response	Photoassimilate-responsive protein PAR-1/cell wall integrity and stress response component 1		1160.17		616.06
97549	Soltu.DM.06G003490.1	GO:0003674, GO:0008150	NA	stress response	Photoassimilate-responsive protein PAR-1/Pathogenesis related protein	634.56	1482.41	1204.99	1240.25
96931	Soltu.DM.06G002300.1	GO:0009507, GO:0005739, GO:0006139, GO:0009507, GO:0005739, GO:0006139, GO:0009507, GO:0005739, GO:0006139, GO:0009507, GO:0005739, GO:0006139, GO:0009507, GO:0005739, GO:0006139	GO:0005515		TPR-like protein		9.9	16.25
96929	Soltu.DM.06G002310.1	NA	GO:0006952	stress response	MLP-like protein, Pathogenesis-related protein Bet v 1 family (PR-10)			8.97
96923	Soltu.DM.06G002280.1	NA	GO:0006952	stress response	MLP-like protein, Pathogenesis-related protein Bet v 1 family (PR-10)	56.84	45.86	119.55	61.6
96921	Soltu.DM.06G002310.1	NA	GO:0006952	stress response	MLP-like protein, Pathogenesis-related protein Bet v 1 family (PR-10)	94.46	105.82	230.85	147.96
96919	Soltu.DM.06G002300.1	GO:0009507, GO:0005739, GO:0006139, GO:0009507, GO:0005739, GO:0006139, GO:0009507, GO:0005739, GO:0006139, GO:0009507, GO:0005739, GO:0006139, GO:0009507, GO:0005739, GO:0006139	GO:0005515	metabolism	Pentatricopeptide (PPR) repeat-containing protein		26.14	59.59
95458	Soltu.DM.05G026830.1	GO:0005773, GO:0016020, GO:0006464, GO:0009058, GO:0005618, GO:0005515, GO:0005783, GO:0005739, GO:0009058, GO:0006464, GO:0005886, GO:0005783, GO:0016020	GO:0006486, GO:0016021, GO:0005783		Ribophorin I		6.8
95423	Soltu.DM.05G026780.1	GO:0005575, GO:0009607, GO:0009605, GO:0006950, GO:0005634, GO:0005515, GO:0009507	NA		hypothetical protein				2.64
95175	Soltu.DM.05G026180.1	GO:0008152, GO:0003824, GO:0005488, GO:0005576	GO:0016491, GO:0005507, GO:0055114	defense	Monocopper oxidase-like protein SKU5			7.58	11.17
94985	Soltu.DM.05G025700.1	GO:0005886, GO:0009507, GO:0005488	NA	stress response	CASP-like protein /Pathogen-induced membrane protein 1 (PIMP1)	17.99	20.79	24.6	34.16
94977	Soltu.DM.05G025680.1	GO:0005886, GO:0009507, GO:0005488	NA	stress response	CASP-like protein /Pathogen-induced membrane protein 1 (PIMP1)			6.55
94051	Soltu.DM.05G023920.1	GO:0005576, GO:0006629, GO:0009607, GO:0009605, GO:0006950, GO:0016787, GO:0016787	GO:0006629	lipid metabolism	Triacylglycerol lipase 2-like		11.97	10.86	13.27
92012	Soltu.DM.05G019860.1	GO:0009536, GO:0008150, GO:0005634, GO:0003674	NA		conserved hypothetical protein	27.94	49.21	52.79	43.59
91788	Soltu.DM.05G019400.1	NA	NA	development	Putative ripening-related protein 1, Barwin-like endoglucanases superfamily		64.5	256.57	84.75
89519	Soltu.DM.05G013350.1	GO:0005634, GO:0005737	NA	regulatory, signaling	Sigma factor SigB regulation protein RsbQ, alpha/beta-hydrolases superfamily protein		16.73	40.99	29.86
88490	Soltu.DM.05G010900.1	GO:0008152, GO:0009507, GO:0005634, GO:0009987, GO:0006629, GO:0009058, GO:0003824, GO:0003824, GO:0009507, GO:0000166, GO:0009536, GO:0009507, GO:0005488, GO:0016740, GO:0003824	GO:0016491, GO:0055114, GO:0004316, GO:0051287, GO:0006633	metabolism	NAD(P)-binding Rossmann-fold superfamily protein		6.7
88416	Soltu.DM.05G010720.1	GO:0005737, GO:0016740	GO:0016747	lipid metabolism	HXXXD-type acyl-transferase family protein			6.44
88202	Soltu.DM.05G010280.1	GO:0005739, GO:0016020, GO:0016787, GO:0009987, GO:0006810, GO:0005215	GO:0042626, GO:0016021, GO:0005524, GO:0055085	transport	ABC transporter B family member 15-like		4.95	5.94
87867	Soltu.DM.05G009610.1	NA	NA	regulatory, signaling, AM specific	Serine-threonine protein kinase		31.7	42.73	32.28
87340	Soltu.DM.05G008560.1	GO:0003824, GO:0009856, GO:0009605, GO:0048856, GO:0042221, GO:0042221, GO:0009856, GO:0016049, GO:0048856, GO:0030154, GO:0016043, GO:0016049, GO:0009856, GO:0030154, GO:0048856, GO:0005634, GO:0005829	GO:0045454	development	DC1 domain-containing protein				11.56
86481	Soltu.DM.05G006690.1		GO:0005515	stress response	Glutathione S-transferase family protein		5.51
86478	Soltu.DM.05G006690.1		GO:0005515	stress response	Glutathione S-transferase family protein		18.11	27.27
85276	Soltu.DM.05G004350.1	GO:0005488, GO:0009507, GO:0016740, GO:0016787, GO:0009536, GO:0006629, GO:0009987, GO:0009058	GO:0006633, GO:0016790	lipid metabolism, AM specific	Fatty acyl-ACP thioesterase (FatM)		10.12	10.51
84715	Soltu.DM.05G003030.1	GO:0005576, GO:0004518, GO:0004518, GO:0004518, GO:0004518, GO:0004518, GO:0009056, GO:0006259, GO:0006139, GO:0006139, GO:0003676	GO:0016788, GO:0003676, GO:0006308, GO:0004519		S1-P1 Endonuclease			2.79
84342	Soltu.DM.05G002450.1	GO:0005829, GO:0005634	GO:0016491, GO:0055114	stress response	Clavaminate synthase-like protein, 2-oxoglutarate (2OG) and Fe(II)-dependent oxygenase superfamily protein		9.88	25.02
82190	Soltu.DM.04G036770.1	NA	NA		hypothetical protein	21.16
81291	Soltu.DM.04G035160.1	GO:0005634, GO:0005886, GO:0006139, GO:0009058	NA		Transcription repressor OFP7-like		9.24	8.57
80780	Soltu.DM.04G034240.1	GO:0005576, GO:0016787, GO:0005773	GO:0004185, GO:0006508	development, AM specific	Serine carboxypeptidase-like (SCPL)			10.28
80422	Soltu.DM.04G033470.1	GO:0005576, GO:0019538, GO:0005576, GO:0016787	GO:0004252, GO:0006508, GO:0008236	development, AM specific	Subtilisin-like serine endopeptidase (PR-7)		4.82
80416	Soltu.DM.04G033460.1	GO:0005576, GO:0019538, GO:0005576, GO:0016787	GO:0006508, GO:0004252, GO:0008236	development, AM specific	Subtilisin-like serine endopeptidase (PR-7)			4.44
77757	Soltu.DM.04G028560.1	GO:0009507, GO:0003824, GO:0005737, GO:0009058, GO:0006139, GO:0005634	NA	metabolism	4-phospho-panto-thenoylcysteine synthetase/decarboxylase			9.47
75299	Soltu.DM.04G024040.1	GO:0005622, GO:0009058, GO:0006139, GO:0005634, GO:0016301, GO:0005886, GO:0006139, GO:0006464, GO:0009058, GO:0016301, GO:0006464	GO:0005524, GO:0004672, GO:0006468		Protein kinase superfamily protein		4.85
73704	Soltu.DM.04G020180.1	GO:0016301, GO:0006464, GO:0005886	GO:0004672, GO:0006468, GO:0005524		Receptor-like protein kinase At2g42960			4.19
73699	Soltu.DM.04G020160.1	GO:0005739, GO:0016301, GO:0016301, GO:0016301, GO:0006464, GO:0003677, GO:0000166, GO:0009987, GO:0008152	GO:0005524, GO:0004672, GO:0006468	regulatory, signaling, AM specific	Serine-threonine protein kinase		19.36
71551	Soltu.DM.04G014880.1	GO:0005739, GO:0006412, GO:0003723, GO:0006412, GO:0005840, GO:0005739, GO:0005198	GO:0019843, GO:0006412, GO:0005507, GO:0004129, GO:0005840, GO:0003735, GO:0016020		Ribosomal protein L16		2.1
71052	Soltu.DM.04G013280.1	GO:0005576, GO:0003674, GO:0009628, GO:0005737	NA	stress response	Gnk2-homologous domain-containing protein	18.68	31.15	36.68	39.59
71046	Soltu.DM.04G013270.1	GO:0009605, GO:0009607, GO:0006950, GO:0005737, GO:0006950, GO:0000166, GO:0005886, GO:0005575, GO:0003674, GO:0009607, GO:0009605, GO:0006950, GO:0008219, GO:0009605, GO:0009607, GO:0006950	GO:0043531	defense	NB-ARC domain-containing disease resistance protein, RPP13-like protein		4.69	7.08	4.4
71015	Soltu.DM.04G013220.1	GO:0005576, GO:0003674, GO:0009628, GO:0005737	NA	stress response	Gnk2-homologous domain-containing protein	15.7	26.21	29.89	24.5
69159	Soltu.DM.04G009270.1	GO:0009791, GO:0005618, GO:0006950, GO:0009628, GO:0009987, GO:0005576	GO:0004869	defense	Cystatin/monellin superfamily protein			24
66786	Soltu.DM.04G004080.1	NA	NA	unknown	CASP-like protein, DUF588	51.03	61.09	72.64
65310	Soltu.DM.04G001150.1	GO:0016020, GO:0005739, GO:0016740, GO:0016787, GO:0009058, GO:0016740, GO:0009908	GO:0016746	lipid metabolism, AM specific	RAM2/Glycerol-3-phosphate acyltransferase		20.45	27.2
64196	Soltu.DM.03G037050.1	NA	NA	stress response	Protein of unknown function (DUF1677)	19.54
62698	Soltu.DM.03G034560.1	GO:0005488, GO:0009507, GO:0005515, GO:0006464, GO:0009791, GO:0005515, GO:0005515, GO:0016740, GO:0005622	GO:0008270		Zinc finger (C3HC4-type RING finger) family protein			2.25
62664	Soltu.DM.03G034460.1	GO:0016020, GO:0008150, GO:0016020, GO:0008150	NA		conserved hypothetical protein			38.23
61789	Soltu.DM.03G033130.1		GO:0005525, GO:0003924, GO:0005200, GO:0007017, GO:0005874	development	Beta-6 tubulin		25.42	29.68	21.53
60912	Soltu.DM.03G031670.1	NA	GO:0006952, GO:0010427, GO:0038023, GO:0004864, GO:0009738	stress response	MLP-like protein, Pathogenesis-related protein Bet v 1 family (PR-10)	115.73		236.53	451.96
60910	Soltu.DM.03G031680.1	NA	NA		uncharacterized protein LOC107059560		46.32		56.97
60907	Soltu.DM.03G031660.1	NA	GO:0004864, GO:0009738, GO:0038023, GO:0010427, GO:0006952	stress response	MLP-like protein, Pathogenesis-related protein Bet v 1 family (PR-10)	266.08	202.38	481.45	238.25
60906	Soltu.DM.03G031680.1	NA	NA		uncharacterized protein LOC107059560	99.54	71.83		124.47
60904	Soltu.DM.03G031660.1	NA	GO:0004864, GO:0009738, GO:0038023, GO:0010427, GO:0006952	stress response	MLP-like protein, Pathogenesis-related protein Bet v 1 family (PR-10)	52.79	58.59	148.56
60902	Soltu.DM.03G031660.1	NA	GO:0004864, GO:0009738, GO:0038023, GO:0010427, GO:0006952	stress response	MLP-like protein, Pathogenesis-related protein Bet v 1 family (PR-10)		22.29
60691	Soltu.DM.03G031340.1	NA	NA	stress response	DUF4228 domain containing protein		3.4	4.67
60507	Soltu.DM.03G030970.1	GO:0019725, GO:0006810, GO:0005215, GO:0006810, GO:0009987, GO:0006810, GO:0005215, GO:0009987, GO:0006810, GO:0008150, GO:0006810, GO:0005215, GO:0005215, GO:0009507, GO:0006810, GO:0005215, GO:0006810, GO:0009987, GO:0005886	GO:0046873, GO:0030001, GO:0016020		Natural resistance-associated macrophage protein (NRAMP)			7.2
60116	Soltu.DM.03G030300.1	GO:0005773, GO:0005829, GO:0005737, GO:0005773, GO:0016020, GO:0042221, GO:0005576, GO:0006950, GO:0009605, GO:0009607, GO:0005622, GO:0007165, GO:0009605, GO:0009607, GO:0009719, GO:0006950, GO:0042221, GO:0009056, GO:0009987, GO:0016787	GO:0008061	defense, AM specific	Basic chitinase type I			7.33
59840	Soltu.DM.03G029740.1	NA	NA		Plant protein of unknown function (DUF827)		2.07
58647	Soltu.DM.03G027640.1	GO:0005634, GO:0006139, GO:0009058, GO:0003674, GO:0007165, GO:0005737, GO:0005515, GO:0005622, GO:0009719, GO:0007165, GO:0042221, GO:0042221, GO:0009719	GO:0000160		Type-A response regulator				3.4
58126	Soltu.DM.03G026570.1	GO:0005886, GO:0009507, GO:0005488	NA		conserved hypothetical protein		6.23
57730	Soltu.DM.03G025690.1	NA	NA		hypothetical protein			4.23
56913	Soltu.DM.03G024350.1		NA	hormones	DELLA protein RGL1			12.87
56548	Soltu.DM.03G023590.1	NA	GO:0004867	metabolism	Serine-type protease inhibitor (PR-6)		7.82	20.72
56234	Soltu.DM.03G023100.1	GO:0005488, GO:0009507, GO:0006629, GO:0009507, GO:0042221, GO:0005739, GO:0016740, GO:0000003, GO:0009791, GO:0006629, GO:0009987, GO:0009058, GO:0009056, GO:0006139, GO:0006091, GO:0005975, GO:0005737, GO:0000003, GO:0009791, GO:0005488	GO:0030955, GO:0006096, GO:0003824, GO:0000287, GO:0004743		Plastidic pyruvate kinase beta subunit		2.03
55753	Soltu.DM.03G022320.1	GO:0005634, GO:0008150, GO:0003674	NA		conserved hypothetical protein		5.4	6.57
55066	Soltu.DM.03G021300.1	NA	NA		PGPS/D3		30.47	54.63
55063	Soltu.DM.03G021290.1	GO:0003674, GO:0005886	NA	stress response	UNC93-like protein 1/Major facilitator superfamily protein			19.06
54070	Soltu.DM.03G019360.1	GO:0005886, GO:0009507, GO:0005488	NA	stress response	CASP-like protein	110.47	170.72	275.54	87.61
54069	Soltu.DM.03G019360.2	GO:0005886, GO:0009507, GO:0005489	NA	stress response	CASP-like protein		134.48	219.45	168
53204	Soltu.DM.03G017760.1	GO:0005975, GO:0016787, GO:0005886	GO:0005975, GO:0016021, GO:0055085, GO:0004553, GO:0022857	defense, AM specific	Beta-1,3-glucanase (PR-2)			8.26	6.1
53080	Soltu.DM.03G017460.1	GO:0005737, GO:0005215, GO:0009987, GO:0006810, GO:0009507, GO:0005215, GO:0009058, GO:0007275, GO:0008152, GO:0005773, GO:0016020, GO:0005215, GO:0005773, GO:0016020, GO:0009908	NA	transport	Detoxifying efflux carrier			2.77
50455	Soltu.DM.03G012270.1	GO:0006950, GO:0007275, GO:0016740, GO:0016740, GO:0009605, GO:0009607, GO:0009507, GO:0016740, GO:0016740	GO:0008194	regulatory, signaling	UDP-Glycosyltransferase			10.79
50174	MSTRG.18608.2	NA	NA		Protein of unknown function (DUF167)			4.62
49441	Soltu.DM.03G010070.2	GO:0005576, GO:0006139, GO:0009058, GO:0003723, GO:0003700, GO:0005634, GO:0009791, GO:0009416, GO:0000003, GO:0008152, GO:0007275, GO:0005515, GO:0003723, GO:0005737	GO:0003723, GO:0003676, GO:0046872	regulatory, signaling	KH domain-containing protein / zinc finger (CCCH type) family protein			5
49383	Soltu.DM.03G009920.1	GO:0009507, GO:0006950, GO:0009628, GO:0007165, GO:0009719, GO:0042221, GO:0008152, GO:0005739, GO:0048856, GO:0016043, GO:0016049, GO:0009416, GO:0005515	NA		Chaperone DnaJ-domain superfamily protein				7.66
47017	Soltu.DM.03G004560.1	GO:0005576, GO:0005739, GO:0006810	GO:0006869	lipid metabolism	DIR1 Bifunctional inhibitor/lipid-transfer protein/seed storage 2S albumin superfamily protein		6.53
45621	Soltu.DM.03G001790.1	GO:0005737, GO:0005634, GO:0008150	NA	metabolism, AM specific	Protein of unknown function, DUF538	230.95	336.41	440.38	325.62
45620	Soltu.DM.03G001790.2	GO:0005737, GO:0005634, GO:0008151	NA	metabolism, AM specific	Protein of unknown function, DUF538	216.77	346.23	390.55	280.64
43639	MSTRG.47789.1	NA	NA		Proteasome assembly chaperone 3 domain containing protein			2.26
43374	MSTRG.15976.1	NA	NA	development, AM specific	GPI ethanolamine phosphate transferase	70.85	152.56	120.24	168.94
43366	Soltu.DM.02G032590.1	GO:0016020, GO:0005783, GO:0016787, GO:0005739, GO:0006629, GO:0006464, GO:0009058, GO:0005576, GO:0016740, GO:0005783	GO:0005789, GO:0016740, GO:0016021, GO:0051377, GO:0006506, GO:0003824		Hydroxyproline-rich glycoprotein family protein			7.4
43204	Soltu.DM.02G032230.1	GO:0016020, GO:0005739, GO:0016740, GO:0016787, GO:0009058, GO:0016740, GO:0009908	GO:0016746	lipid metabolism, AM specific	RAM2/Glycerol-3-phosphate acyltransferase		7.48	12.41
42733	Soltu.DM.02G031430.1	NA	GO:0006355, GO:0003700		Dehydration-responsive element-binding protein 2C-like			3.6
42506	Soltu.DM.02G031000.1	GO:0016740, GO:0005634, GO:0016740, GO:0005622	GO:0008194	regulatory, signaling	UDP-Glycosyltransferase 83A1	51.81	75.39	81.57	55.15
40770	Soltu.DM.02G028070.1	GO:0003824, GO:0009719, GO:0042221, GO:0005737, GO:0005634	NA	hormones	Auxin-responsive GH3 family protein		17.37	15.6	20.08
40354	Soltu.DM.02G027340.1	GO:0005783, GO:0003824, GO:0008152	GO:0016491	metabolism	NAD(P)-binding Rossmann-fold superfamily protein		15.62	23.69	25.99
37937	Soltu.DM.02G023350.1	GO:0008152, GO:0003824, GO:0009507, GO:0009507	GO:0005524, GO:0016491, GO:0006468, GO:0055114, GO:0004672		15-cis-phytoene desaturase (chloroplastic)				3.61
37779	Soltu.DM.02G023160.1	GO:0007275, GO:0016787, GO:0005576	GO:0016788	lipid metabolism	GDSL-like Lipase/Acylhydrolase superfamily protein			43.94
37031	Soltu.DM.02G021610.1	GO:0016740, GO:0005737	GO:0016747	lipid metabolism	HXXXD-type acyl-transferase family protein		6.27	11.1	12.24
36680	Soltu.DM.02G020750.1	GO:0016740, GO:0005737, GO:0008152, GO:0009987, GO:0009056, GO:0009987, GO:0042221, GO:0019748, GO:0009056, GO:0009987, GO:0009507	NA	stress response	Glutathione S-transferase TAU		12.9
36677	MSTRG.13683.1	NA	NA	stress response	Glutathione S-transferase TAU	205.3	140.5	226.96	182.39
35693	Soltu.DM.04G013220.1	GO:0005576, GO:0003674, GO:0009628, GO:0005737	NA	lipid metabolism	HXXXD-type acyl-transferase family protein			3.62
35557	Soltu.DM.02G018770.0	NA	NA	regulatory, signaling	LysM domain-containing protein		551.72	1803.37	1652.01
35556	Soltu.DM.02G018770.1	NA	NA	regulatory, signaling	LysM domain-containing protein	394.42	887.66	398.26	262.21
35360	Soltu.DM.02G018320.1	GO:0005618, GO:0005576, GO:0016787, GO:0030246, GO:0005773, GO:0005975	GO:0005975, GO:0004553, GO:0030246		Beta-galactosidase			4.07
35249	Soltu.DM.02G018120.1	GO:0005737, GO:0008150, GO:0003674	GO:0005515	Protein metabolism and processing	F-box/kelch-repeat protein			10.52
35246	Soltu.DM.02G018120.1	GO:0005737, GO:0008150, GO:0003675	GO:0005516	Protein metabolism and processing	F-box/kelch-repeat protein	7.31
34349	Soltu.DM.02G016200.1		GO:0006508, GO:0008234	development	Senescence-specific cysteine protease SAG39-like			18.27	52.62
34340	Soltu.DM.02G016190.1		GO:0006508, GO:0008234	development	Senescence-specific cysteine protease SAG39-like	54.43		45.51	103.85
34295	Soltu.DM.02G016080.1	GO:0005737, GO:0005634, GO:0008150	NA	metabolism, AM specific	Protein of unknown function, DUF538	68.02	60.99	123.72	89.61
34029	Soltu.DM.02G015530.1	GO:0009791, GO:0009987, GO:0005576, GO:0005886, GO:0016787	GO:0008236, GO:0004252, GO:0006508	development, AM specific	Subtilase (PR-7)		5.82
32942	Soltu.DM.02G013600.3	GO:0006139, GO:0005634, GO:0005575	GO:0003676	metabolism	la-related protein				16.46
32694	Soltu.DM.02G013020.1	GO:0009987, GO:0006810, GO:0005215	NA	transport	Nitrate transporter NRT1/ PTR FAMILY 4.5-like			5.87
32329	Soltu.DM.02G012440.1	GO:0016049, GO:0005215, GO:0005886, GO:0005739, GO:0005215, GO:0005488, GO:0016043, GO:0006810, GO:0006810, GO:0005215	GO:0015914, GO:0140326, GO:0005524, GO:0000287, GO:0000166, GO:0016021	transport	ATPase E1-E2 type family protein / Phospholipid-transporting ATPase			4.78
31580	Soltu.DM.02G011050.1	GO:0005215, GO:0042221, GO:0019725, GO:0019725, GO:0005215, GO:0019725, GO:0005773, GO:0016020, GO:0016020, GO:0005215, GO:0042221, GO:0019725, GO:0019725, GO:0005215, GO:0019725, GO:0005773, GO:0016020, GO:0016020	GO:0005384, GO:0030026	transport	Vacuolar iron transporter (VIT) family protein		3.9
30759	Soltu.DM.02G009420.1	GO:0006950, GO:0042221, GO:0005634, GO:0009791, GO:0003677, GO:0006139, GO:0009058, GO:0003700, GO:0003677, GO:0042221, GO:0009987, GO:0009719, GO:0042221	GO:0003677, GO:0003700, GO:0006355	hormones	Ethylene-responsive transcription factor 7-like			4.03
29890	Soltu.DM.02G007460.3	GO:0042221, GO:0009719, GO:0009058, GO:0006629, GO:0005783, GO:0003824, GO:0000166, GO:0005576, GO:0006950	GO:0055114, GO:0050660, GO:0004506, GO:0016021		Squalene epoxidase			2.66
29836	Soltu.DM.02G007380.1	NA	GO:0008168	hormones	S-adenosyl-L-methionine-dependent methyltransferases superfamily protein		5.15
27561	Soltu.DM.02G002820.1	GO:0005576, GO:0005618, GO:0005886, GO:0000166, GO:0003824, GO:0009507, GO:0008152, GO:0005829	GO:0055114, GO:0071949, GO:0050660, GO:0016491		FAD-binding Berberine family protein			2.91
25749	Soltu.DM.01G051540.1	GO:0009507, GO:0016787, GO:0009536	GO:0016788	lipid metabolism	GDSL-like Lipase/Acylhydrolase superfamily protein		16.26		22.09
25305	Soltu.DM.01G050800.1	GO:0016787, GO:0009507, GO:0016787	NA	hormones	Amidase family protein			37.31
25304	Soltu.DM.01G050800.1	GO:0016787, GO:0009507, GO:0016787	NA	hormones	Amidase family protein			12.25	22.45
25135	Soltu.DM.01G050600.1	GO:0005215, GO:0006810, GO:0005773, GO:0009719, GO:0042221, GO:0005737, GO:0009987, GO:0006810, GO:0005515, GO:0005575, GO:0005886	GO:0015267, GO:0016020, GO:0055085		Plasma membrane intrinsic protein 2			6.51
24380	Soltu.DM.01G049300.1	NA	GO:0003924, GO:0005525	stress response	RAB GTPase homolog G3F	17.48
23701	Soltu.DM.01G048050.1	GO:0005576, GO:0016787, GO:0005773, GO:0005576, GO:0016787, GO:0005773	GO:0006508, GO:0004185	development, AM specific	Serine carboxypeptidase-like (SCPL)			18.04	18.79
23690	Soltu.DM.01G048020.1	GO:0005576, GO:0016787, GO:0005773	GO:0004185, GO:0006508	development, AM specific	Serine carboxypeptidase-like (SCPL)	49.75	30.51	50.86
23688	Soltu.DM.01G048020.1	GO:0005576, GO:0016787, GO:0005773	GO:0004185, GO:0006508	development, AM specific	Serine carboxypeptidase-like (SCPL)		13.14
23460	Soltu.DM.01G047650.1	GO:0005634	GO:0003677	gene expression, regulatory, AM specific	AP2/B3-like transcriptional factor family protein			2.63
21539	Soltu.DM.01G044310.1	GO:0016301, GO:0005886, GO:0005515, GO:0016301, GO:0006464	GO:0005524, GO:0004672, GO:0006468	stress response	Leucine-rich repeat transmembrain protein kinase family protein		7.76	7.85
19667	Soltu.DM.01G041230.1	GO:0005886, GO:0006810, GO:0009987, GO:0006810, GO:0009605, GO:0009607, GO:0005215	GO:0016020, GO:0055085, GO:0022857	transport	Nitrate transporter NRT1/ PTR FAMILY 4.5-like		33.05	39.8	30
17011	Soltu.DM.01G036600.1		GO:0016887, GO:0016020, GO:0005524	transport	ABC transporter G family member 18-like		12.78	14.45
16961	Soltu.DM.01G036540.1	GO:0005634, GO:0008150, GO:0003674	NA		uncharacterized protein LOC102584732		5.05	5.69
15699	Soltu.DM.01G034410.1		GO:0051087, GO:0005515	development	BCL-2-associated athanogene	22.68		16.4	29.04
15680	Soltu.DM.01G034350.1	GO:0016787, GO:0007154, GO:0009605, GO:0006950, GO:0042221, GO:0009628, GO:0006950, GO:0009628, GO:0016787, GO:0007165, GO:0016787, GO:0009416, GO:0006950, GO:0005576, GO:0009628, GO:0006950	GO:0004553, GO:0005975	defense	Chitinase class III (PR-8)	33.06		32.16	64.17
15679	Soltu.DM.01G034340.1	GO:0016787, GO:0007154, GO:0009605, GO:0006950, GO:0042221, GO:0009628, GO:0006950, GO:0009628, GO:0016787, GO:0007165, GO:0016787, GO:0009416, GO:0006950, GO:0005576, GO:0009628, GO:0006950	GO:0004553, GO:0005975	defense	Chitinase class III (PR-8)	17.37		14.99	36.89
15677	Soltu.DM.01G034340.1	GO:0016787, GO:0007154, GO:0009605, GO:0006950, GO:0042221, GO:0009628, GO:0006950, GO:0009628, GO:0016787, GO:0007165, GO:0016787, GO:0009416, GO:0006950, GO:0005576, GO:0009628, GO:0006950	GO:0004553, GO:0005975	defense	Chitinase class III (PR-8)	22.33			62.73
15123	Soltu.DM.01G033380.1	NA	NA	defense	Kiwellin, Barwin-like endoglucanases superfamily (PR-4)	19.63	12.13	18.91	29.22
15119	Soltu.DM.01G033370.1	NA	NA	defense	Kiwellin, Barwin-like endoglucanases superfamily (PR-4)	83.78	90.96	80.59
15118	Soltu.DM.01G033370.1	NA	NA	defense	Kiwellin, Barwin-like endoglucanases superfamily (PR-4)	53.44	32.45	40.09	58.54
15095	Soltu.DM.01G033350.1	NA	NA	development	Putative ripening-related protein 1, Barwin-like endoglucanases superfamily		71.54	83.48	142.31
15092	Soltu.DM.01G033340.1	NA	NA	development	Putative ripening-related protein 1, Barwin-like endoglucanases superfamily			30.74	40
15090	Soltu.DM.01G033340.1	NA	NA	development	Putative ripening-related protein 1, Barwin-like endoglucanases superfamily			37.6	50.54
15088	Soltu.DM.01G033350.1	NA	NA	hormones	C2 calcium/lipid-binding plant phosphoribosyltransferase family protein	6.21
15026	Soltu.DM.01G033240.1	NA	NA		hypothetical protein		10.32
13520	Soltu.DM.01G030720.1	NA	NA		hypothetical protein		4.51
12274	Soltu.DM.01G028090.1	GO:0016787, GO:0009507, GO:0005576, GO:0016787, GO:0005975, GO:0016787, GO:0005634	GO:0004553, GO:0005975		Beta-glucosidase		4.03
10446	Soltu.DM.01G024940.1	GO:0005634, GO:0007275, GO:0009791, GO:0000003, GO:0009628, GO:0006950, GO:0005634, GO:0009719, GO:0042221, GO:0040029, GO:0006139, GO:0005515, GO:0005634, GO:0003723, GO:0005575	GO:0031519, GO:0005515	stress response	Histone-lysine N-methyltransferase		3.58
9569	Soltu.DM.01G023050.1	GO:0005576	NA	stress response	Plant basic secretory protein (BSP)		4.96	10
8042	Soltu.DM.01G019520.1	GO:0005737, GO:0005886, GO:0005829, GO:0016740, GO:0006629, GO:0009987, GO:0009058, GO:0006139, GO:0009058, GO:0005737	GO:0003824, GO:0046912	lipid metabolism	ATP citrate synthase			2.7
5111	MSTRG.1989.2	NA	NA	regulatory, signaling	KH domain-containing protein / zinc finger (CCCH type) family protein				10.01
5084	Soltu.DM.01G011330.1	GO:0003824, GO:0005737, GO:0008152, GO:0003824	GO:0016491, GO:0055114	hormones	Gibberellin 20 oxidase, 2-oxoglutarate (2OG) and Fe(II)-dependent oxygenase superfamily protein			20.45
4747	MSTRG.1754.1	NA	NA	defense	Defensin-like protein (PR-12)	393.49	236.93	309.34	435.06
4746	MSTRG.1753.1	NA	NA	defense	Defensin-like protein (PR-12)		788.18	753.71	371.93
2801	Soltu.DM.01G005780.1	GO:0005515, GO:0005634, GO:0003677, GO:0042221, GO:0009719, GO:0006139, GO:0009058, GO:0003700	NA	regulatory, signaling, AM specific	GRAS family transcription factor				2.38
1770	Soltu.DM.01G003340.1	GO:0005737, GO:0016740	GO:0016747	lipid metabolism	HXXXD-type acyl-transferase family protein			5.38
1504	Soltu.DM.01G002710.2	GO:0009507, GO:0006629, GO:0009987, GO:0009058, GO:0016740, GO:0005739, GO:0009507, GO:0005777	GO:0016740	lipid metabolism	S-malonyltransferase		9.66

## Sheet: Downregulated DEGs
id	ref_t_id	go_terms_slim	go_terms_iproscan	annotation	PVY- C vs. Fm	PVY- C vs. Ri	PVY+ C vs. Fm	PVY+ C vs. Ri
					fold change	fold change	fold change	fold change
47832	MSTRG.17676.1	NA	NA	Polyneuridine-aldehyde esterase	0.49
85647	Soltu.DM.05G005120.1	NA	NA	RING/U-box superfamily protein	0.49
34750	Soltu.DM.02G017140.1	GO:0003677, GO:0006950, GO:0009628, GO:0042221, GO:0006950, GO:0009628, GO:0005634, GO:0009719, GO:0042221, GO:0006139, GO:0009058	NA	Drought-responsive family protein	0.44
1213	Soltu.DM.01G002200.1	GO:0003824, GO:0005737, GO:0008152, GO:0003824	NA	2-oxoglutarate (2OG) and Fe(II)-dependent oxygenase superfamily protein	0.43
78110	Soltu.DM.04G029240.1	NA	GO:0004869	Cystatin A	0.41
97920	MSTRG.36822.2	NA	NA	Histone H4	0.39
130756	MSTRG.49582.3	NA	NA	Pyridoxal phosphate (PLP)-dependent transferases superfamily protein/Viroid RNA-binding protein	0.36
59029	Soltu.DM.03G028260.1	GO:0016740, GO:0042221, GO:0007165, GO:0005739, GO:0006464	NA	SUGAR-INSENSITIVE	0.32
155044	Soltu.DM.09G025840.1	GO:0005829, GO:0006950, GO:0009605, GO:0009607, GO:0005618, GO:0006950, GO:0005576	GO:0009611, GO:0004867	Serine protease inhibitor, potato inhibitor I-type family protein	0.29
151766	MSTRG.57806.1	NA	NA	Bifunctional inhibitor/lipid-transfer protein	0.25
139707	Soltu.DM.08G024260.1	GO:0016787, GO:0005829, GO:0005773, GO:0005622, GO:0016787	GO:0098599	alpha/beta-Hydrolases superfamily protein	0.23
171015	MSTRG.65016.2	NA	NA	protein EFR3 homolog B	0.16
100451	Soltu.DM.06G009830.1	GO:0005634, GO:0008150	NA	DNA-binding bromodomain-containing protein	0.15
19618	MSTRG.7555.1	NA	NA	anaphase-promoting complex/cyclosome	0.14
40405	Soltu.DM.02G027500.1	NA	NA	conserved hypothetical protein	0.06			0.081
33967	MSTRG.12672.3	NA	NA	WRKY transcription factor	0.06
98701	Soltu.DM.06G006130.1		GO:0055085, GO:0016020, GO:0015267	Major intrinsic protein 2	0.03
105075	Soltu.DM.06G019470.1	GO:0009719, GO:0042221, GO:0009987, GO:0005886, GO:0009987, GO:0006810, GO:0006950, GO:0009628, GO:0016043, GO:0005773, GO:0005773, GO:0016020	GO:0016192, GO:0016021	vesicle-associated membrane protein	0.02
9400	Soltu.DM.01G022640.1	GO:0009416, GO:0009507, GO:0006629, GO:0009987, GO:0009058, GO:0007275, GO:0009507, GO:0006950, GO:0009605, GO:0009607, GO:0005488, GO:0009507, GO:0005829	GO:0006633	Acyl carrier protein	0.01
81802	Soltu.DM.04G036070.1		GO:0006508, GO:0008234	Papain family cysteine protease	0	0
30538	Soltu.DM.02G008920.1	GO:0005215, GO:0019725, GO:0016020, GO:0005739, GO:0009507, GO:0016020, GO:0005739, GO:0005215, GO:0006810, GO:0009987	NA	Protein of unknown function (DUF607)		0.5
86629	Soltu.DM.05G006960.1	GO:0005576, GO:0005618, GO:0005488, GO:0003674, GO:0006950	GO:0045735, GO:0030145	Germin-like protein		0.49		0.309
112946	Soltu.DM.06G034630.1	GO:0005576, GO:0009605, GO:0009607, GO:0042221, GO:0009607, GO:0009605, GO:0042221, GO:0005829, GO:0009607, GO:0007165, GO:0009605, GO:0006950, GO:0016020, GO:0006810, GO:0009605, GO:0009607, GO:0006950, GO:0009605, GO:0009607, GO:0008289	GO:0008289, GO:0006869	Bifunctional inhibitor/lipid-transfer protein/seed storage 2S albumin superfamily protein, process: response to biotic stimulus		0.49
77355	Soltu.DM.04G027760.1		GO:2000028	protein GIGANTEA-like isoform X2		0.47
38055	Soltu.DM.02G023540.1		GO:0003924, GO:0005525, GO:0007264	RHO-related protein from plants		0.47
188862	Soltu.DM.12G007230.1		GO:0004866	kunitz trypsin inhibitor		0.46
69127	Soltu.DM.04G009150.1	GO:0006412, GO:0005829, GO:0005840, GO:0005829, GO:0003723, GO:0005737, GO:0005198, GO:0003723, GO:0016043, GO:0005575, GO:0005886, GO:0005739	GO:0005840, GO:0003735, GO:0006412	Ribosomal protein L6 family protein		0.46
178133	Soltu.DM.11G011790.1	GO:0030234, GO:0030234, GO:0005618, GO:0007275, GO:0009507, GO:0065009	GO:0004857	Plant invertase/pectin methylesterase inhibitor superfamily protein		0.44
91634	Soltu.DM.05G019030.1	GO:0003674, GO:0005739, GO:0009719, GO:0042221	GO:0009733	SAUR-like auxin-responsive protein family		0.44
64277	Soltu.DM.03G037210.1	GO:0009536, GO:0003674, GO:0005618, GO:0005576, GO:0005576, GO:0005737, GO:0005634, GO:0006464, GO:0005488, GO:0005576, GO:0009628, GO:0006950	GO:0030145, GO:0045735	Germin-like protein		0.43
2411	Soltu.DM.01G004990.1	GO:0016787, GO:0003677, GO:0005634, GO:0000166, GO:0006259, GO:0007049, GO:0000003, GO:0016043, GO:0005622, GO:0005634, GO:0006259, GO:0006950	NA	homolog of X-ray repair cross complementing 2 (XRCC2)		0.43
153173	Soltu.DM.09G022600.1	GO:0005886, GO:0007165	GO:0005515	RNI-like superfamily protein, serine-threonine protein kinase		0.42
127562	Soltu.DM.08G000280.1	GO:0005576, GO:0008152, GO:0009987, GO:0000003, GO:0009791, GO:0005618, GO:0016787, GO:0005576, GO:0000003, GO:0009791, GO:0000003, GO:0009791, GO:0005737	GO:0006508, GO:0004252, GO:0008236	Subtilase family protein		0.35
46433	Soltu.DM.03G003480.1	GO:0016020	GO:0006508, GO:0004190	Eukaryotic aspartyl protease family protein		0.34
59978	Soltu.DM.03G030010.1	GO:0005576, GO:0016043, GO:0016043, GO:0009987, GO:0048856, GO:0048856, GO:0016049	GO:0009664, GO:0005576	expansin A15		0.34
110626	Soltu.DM.06G030140.1	GO:0005777, GO:0003677, GO:0016043, GO:0005515, GO:0005634	GO:0046982, GO:0003677, GO:0000786	Histone H2B		0.34
44297	Soltu.DM.02G034040.1	GO:0005773	NA	Endosomal targeting BRO1-like domain-containing protein		0.33
121868	Soltu.DM.07G016960.1	GO:0016740, GO:0005737	GO:0016747	HXXXD-type acyl-transferase family protein		0.33
159284	Soltu.DM.10G001700.1	GO:0006139, GO:0009058, GO:0003677, GO:0003700, GO:0005515, GO:0009987, GO:0019748, GO:0005634, GO:0005515	GO:0046983	Basic helix-loop-helix (bHLH) DNA-binding superfamily protein		0.32
14971	Soltu.DM.01G033100.1	GO:0008150, GO:0003674, GO:0005575	NA	NAD(P)-binding Rossmann-fold superfamily protein		0.32
157366	Soltu.DM.09G030770.2	GO:0042221, GO:0005737, GO:0005634, GO:0005829	NA	Auxin-induced protein PCNT115-like isoform X1		0.31
96391	Soltu.DM.06G001200.2	GO:0003674, GO:0016020, GO:0005794, GO:0005886, GO:0005634, GO:0005829, GO:0005794, GO:0009856, GO:0016049, GO:0048856, GO:0030154	NA	Bet1-like snare 1-1, BET1P/SFT1P-like protein 14A		0.31
43360	Soltu.DM.02G032570.1	GO:0006950, GO:0005488, GO:0003824, GO:0005576	GO:0004601, GO:0042744, GO:0020037, GO:0055114, GO:0006979	Peroxidase superfamily protein		0.31
153665	Soltu.DM.09G023340.1	GO:0009987, GO:0009058, GO:0005488, GO:0016740, GO:0005829, GO:0008152, GO:0009987	GO:0009229, GO:0005524, GO:0004788, GO:0006772, GO:0030975	Thiamine pyrophosphokinase		0.31
172461	Soltu.DM.10G030380.1	GO:0005737, GO:0003674	NA	HSP20-like chaperones superfamily protein		0.29
40576	Soltu.DM.02G027790.2	NA	NA	Potential Queuosine, Q, salvage protein family domain containing protein		0.29
179720	Soltu.DM.11G015160.1	GO:0005975, GO:0009987, GO:0016787, GO:0016740, GO:0009987, GO:0005576	GO:0016762, GO:0006073, GO:0042546, GO:0010411, GO:0004553, GO:0005618, GO:0005975, GO:0048046	xyloglucan endotransglucosylase/hydrolase		0.29
104598	Soltu.DM.06G018380.1	GO:0005488, GO:0003824, GO:0005488, GO:0003824, GO:0005783	GO:0020037, GO:0055114, GO:0005506, GO:0016705	cytochrome P450, family 72, subfamily A, polypeptide		0.28
50011	Soltu.DM.03G011310.1	GO:0005515, GO:0005634, GO:0005515, GO:0005576, GO:0003677, GO:0016043, GO:0009507	GO:0046982, GO:0000786, GO:0003677	Histone H2B		0.28
130236	Soltu.DM.08G005350.1	GO:0005576, GO:0003824, GO:0005575, GO:0006950, GO:0005488, GO:0005618, GO:0006950	GO:0042744, GO:0004601, GO:0006979, GO:0055114, GO:0020037	Peroxidase superfamily protein		0.28
123573	Soltu.DM.07G020670.2	GO:0009058, GO:0009987, GO:0009987, GO:0008152, GO:0006139, GO:0009058, GO:0009507, GO:0005488, GO:0016740, GO:0016301, GO:0009987, GO:0008152	GO:0009231, GO:0016787, GO:0008531	riboflavin kinase/FMN hydrolase		0.28
46779	Soltu.DM.03G004140.2	GO:0005886, GO:0009507, GO:0009607, GO:0009605, GO:0006139, GO:0009058, GO:0005634, GO:0005829, GO:0009536	GO:0005515	tubby like protein		0.28
58869	Soltu.DM.03G027950.1	GO:0005773, GO:0005215, GO:0005783, GO:0009987, GO:0006810, GO:0005215, GO:0005575, GO:0005618, GO:0005739	GO:0022857, GO:0016020, GO:0055085	Xanthine/uracil permease family protein		0.28
114596	Soltu.DM.07G002230.1		GO:0055085, GO:0016021	Auxin efflux carrier family protein		0.27
182112	Soltu.DM.11G020500.1	GO:0005515, GO:0005773, GO:0005515, GO:0009536, GO:0005634	GO:0000786, GO:0003677, GO:0046982, GO:0042025	Histone H4		0.27
138997	Soltu.DM.08G023030.1	GO:0016787, GO:0009791, GO:0016787, GO:0009791, GO:0008152, GO:0009987, GO:0016787, GO:0009987, GO:0009056, GO:0005975, GO:0016787, GO:0016787, GO:0005515, GO:0005737, GO:0009719, GO:0042221, GO:0006629, GO:0009987	GO:0046856	myo-inositol polyphosphate 5-phosphatase		0.27
195471	Soltu.DM.12G022220.1	GO:0003723, GO:0005739, GO:0006139, GO:0003723, GO:0005515	GO:0003676	RNA-binding (RRM/RBD/RNP motifs) family protein		0.26
111599	Soltu.DM.06G032230.1	GO:0009987, GO:0006629, GO:0009058, GO:0006464, GO:0009058, GO:0009507, GO:0009507, GO:0009628, GO:0006950, GO:0016043, GO:0009058, GO:0006629, GO:0009987, GO:0005783, GO:0016740, GO:0016740, GO:0005739	GO:0016765	Undecaprenyl pyrophosphate synthetase family protein		0.26
103250	Soltu.DM.06G015500.1	GO:0005634, GO:0008150, GO:0003674	NA	conserved hypothetical protein		0.25
141808	Soltu.DM.08G028540.1	GO:0065009, GO:0030234, GO:0005515, GO:0005515, GO:0005576, GO:0009058, GO:0009987, GO:0019748	NA	Disease resistance-responsive (dirigent-like protein) family protein		0.25
121592	Soltu.DM.07G016370.1	GO:0006950, GO:0005783, GO:0006950, GO:0005618, GO:0005575, GO:0005488, GO:0005576, GO:0009628, GO:0006950, GO:0006950, GO:0042221, GO:0009628, GO:0006950, GO:0009628, GO:0003824	GO:0006979, GO:0055114, GO:0020037, GO:0042744, GO:0004601	Peroxidase superfamily protein		0.25
79791	Soltu.DM.04G032190.4	GO:0005634, GO:0005515, GO:0009416, GO:0005515, GO:0006139, GO:0009058, GO:0003700	GO:0046983	Basic helix-loop-helix protein		0.24
155000	Soltu.DM.09G025790.1	GO:0005634, GO:0016043, GO:0009058, GO:0006139, GO:0040029, GO:0005622, GO:0003677, GO:0016043, GO:0003677, GO:0003682, GO:0006259, GO:0016043, GO:0016043	GO:0006334, GO:0042025, GO:0000786, GO:0003677	Histone H1F		0.24
52482	Soltu.DM.03G016530.1	GO:0005634, GO:0003677, GO:0005515, GO:0006950, GO:0003700, GO:0003677, GO:0006139, GO:0009058	NA	TCP family transcription factor		0.24
153365	Soltu.DM.09G022860.1	NA	NA	Arabinogalactan protein		0.23
159843	Soltu.DM.10G002810.1	GO:0005886, GO:0042221, GO:0007165, GO:0005739, GO:0016020, GO:0005739, GO:0005515, GO:0005739, GO:0009416, GO:0009607, GO:0009605, GO:0008219, GO:0009607, GO:0009605, GO:0006950, GO:0008219, GO:0009607, GO:0009605, GO:0042221, GO:0016787	GO:0005524	Cytochrome BC1 synthesis		0.22
125091	Soltu.DM.07G023890.1	GO:0005515, GO:0005634, GO:0006139, GO:0009058, GO:0006139, GO:0009058, GO:0003677, GO:0003700	GO:0003700, GO:0006355	Basic-leucine zipper (bZIP) transcription factor family protein		0.21
32355	Soltu.DM.02G012480.1		GO:0016491, GO:0055114, GO:0050660, GO:0071949	cell elongation protein / DWARF1 / DIMINUTO (DIM)		0.21
149214	Soltu.DM.09G014570.1		NA	Chaperone DnaJ-domain superfamily protein		0.21
127250	Soltu.DM.07G028500.1	GO:0005739, GO:0005575	NA	conserved hypothetical protein		0.21
162735	Soltu.DM.10G009010.1	GO:0003677, GO:0009416, GO:0005634, GO:0006139, GO:0009058, GO:0006139, GO:0009058, GO:0005488, GO:0030154, GO:0003700	GO:0043565, GO:0045893, GO:0005634, GO:0008270, GO:0003677, GO:0006355	GATA transcription factor		0.21
135004	Soltu.DM.08G014910.1	GO:0005576, GO:0005634	NA	Late embryogenesis abundant protein-related / LEA protein-related		0.21
96073	Soltu.DM.06G000540.1	GO:0005488, GO:0042221, GO:0019748, GO:0009056, GO:0009987, GO:0005737, GO:0016740, GO:0005488, GO:0009605, GO:0009607, GO:0006950, GO:0005576, GO:0006950, GO:0009605, GO:0009607, GO:0009507, GO:0005488, GO:0005773, GO:0005634, GO:0005829, GO:0042221	GO:0005515	Glutathione S-transferase		0.2
51983	Soltu.DM.03G015370.1	GO:0005975, GO:0009056, GO:0005576, GO:0016787, GO:0030234, GO:0016043	GO:0004857, GO:0030599, GO:0042545	Plant invertase/pectin methylesterase inhibitor superfamily		0.2
186333	Soltu.DM.12G002200.1	GO:0005576, GO:0005575, GO:0003674, GO:0008150	GO:0005199, GO:0009664	Pollen Ole e 1 allergen and extensin family protein		0.2
143622	Soltu.DM.09G001630.2	GO:0009536, GO:0016740, GO:0009058, GO:0006139, GO:0006139, GO:0006139, GO:0009058, GO:0009507, GO:0005829, GO:0016301, GO:0008150, GO:0006950, GO:0007154, GO:0009605, GO:0009507	GO:0009116	Uracil phosphoribosyltransferase		0.2
143635	Soltu.DM.09G001650.1	GO:0005575	NA	Cysteine/Histidine-rich C1 domain family protein		0.19
113247	Soltu.DM.06G035060.3	GO:0009507, GO:0016787, GO:0000166	GO:0005524, GO:0005515	Fiber protein Fb19, Putative universal stress protein A-like		0.19
141340	Soltu.DM.08G027640.1	GO:0006950, GO:0009628, GO:0005737, GO:0005829, GO:0000166, GO:0003824, GO:0009058, GO:0006139, GO:0005737	GO:0003824	HAL3-like protein A		0.19
125639	Soltu.DM.07G025040.1	GO:0008150, GO:0003674	NA	Ferredoxin-related		0.18
170181	Soltu.DM.10G025650.1	GO:0008150, GO:0003674	NA	uncharacterized protein LOC102590923		0.18
166566	Soltu.DM.10G018270.1	GO:0005515, GO:0007049, GO:0007049, GO:0006464, GO:0007275, GO:0016301, GO:0007049, GO:0008152, GO:0005634, GO:0009987, GO:0016301, GO:0005622, GO:0007049, GO:0005515, GO:0009058, GO:0007049, GO:0016301, GO:0005737, GO:0007165, GO:0030154, GO:0009791	GO:0006468, GO:0004672, GO:0005524	B1-type cyclin dependent kinase		0.17
79182	Soltu.DM.04G031230.1	GO:0042221, GO:0009719, GO:0007165, GO:0048856, GO:0016043, GO:0016049, GO:0016049, GO:0016043, GO:0005886, GO:0009719, GO:0042221, GO:0005576, GO:0006950, GO:0007154, GO:0009605	NA	Golgi-body localisation protein domain ;RNA pol II promoter Fmp27 protein domain		0.17
113899	Soltu.DM.07G000810.1	GO:0005737, GO:0005515, GO:0009987, GO:0009058, GO:0019748, GO:0016740, GO:0016740, GO:0008150, GO:0009058, GO:0016020, GO:0016740, GO:0005829	GO:0016747	hydroxycinnamoyl-CoA shikimate/quinate hydroxycinnamoyl transferase		0.17
165988	Soltu.DM.10G017070.1	NA	NA	Disease resistance-responsive (dirigent-like protein) family protein		0.15
124099	Soltu.DM.07G021990.1	GO:0016740, GO:0009987, GO:0005975, GO:0009987, GO:0016787, GO:0005576	GO:0004553, GO:0005618, GO:0010411, GO:0042546, GO:0006073, GO:0048046, GO:0005975, GO:0016762	xyloglucan endotransglucosylase/hydrolase		0.15
63303	Soltu.DM.03G035590.1	GO:0030154, GO:0009416, GO:0003677, GO:0030154, GO:0005488, GO:0003700, GO:0006139, GO:0009058, GO:0007623, GO:0005634	GO:0006355, GO:0003677, GO:0008270, GO:0005634, GO:0043565, GO:0045893	GATA transcription factor		0.14
63304	Soltu.DM.03G035590.2	GO:0030154, GO:0009416, GO:0003677, GO:0030154, GO:0005488, GO:0003700, GO:0006139, GO:0009058, GO:0007623, GO:0005635	GO:0006355, GO:0003677, GO:0008270, GO:0005634, GO:0043565, GO:0045894	GATA transcription factor		0.14
43196	MSTRG.15900.1	NA	NA	Pathogenesis-related thaumatin superfamily protein		0.14
121587	Soltu.DM.07G016370.1	GO:0006950, GO:0005783, GO:0006950, GO:0005618, GO:0005575, GO:0005488, GO:0005576, GO:0009628, GO:0006950, GO:0006950, GO:0042221, GO:0009628, GO:0006950, GO:0009628, GO:0003824	GO:0006979, GO:0055114, GO:0020037, GO:0042744, GO:0004601	Peroxidase superfamily protein		0.14
91551	MSTRG.34387.1	NA	NA	Peroxidase superfamily protein		0.13
21235	Soltu.DM.01G043640.2	GO:0008150, GO:0005739, GO:0003674	NA	Protein of unknown function (DUF1644)		0.13
124100	MSTRG.47141.1	NA	NA	Xyloglucan endotransglucosylase/hydrolase		0.13
12386	MSTRG.5123.1	NA	NA	Cysteine/Histidine-rich C1 domain family protein		0.12
102192	Soltu.DM.06G013490.1	NA	GO:0046872, GO:0030001	Heavy metal transport/detoxification superfamily protein		0.12
160898	Soltu.DM.10G004810.1	GO:0005515, GO:0009536, GO:0005634, GO:0005622, GO:0005515	GO:0046982, GO:0003677, GO:0000786	Histone H3.2		0.12
195818	Soltu.DM.12G023190.1	GO:0003824, GO:0005576, GO:0005575, GO:0005618, GO:0006950, GO:0005488, GO:0006950	GO:0042744, GO:0004601, GO:0006979, GO:0020037, GO:0055114	Peroxidase superfamily protein		0.12
183214	MSTRG.69752.1	NA	NA	FASCICLIN-like arabinogalactan-protein		0.11
182279	MSTRG.69402.1	NA	NA	Histone H2B		0.11
160638	Soltu.DM.10G004260.1	NA	NA	hypothetical protein		0.11
121588	MSTRG.46118.1	NA	NA	Peroxidase superfamily protein		0.11
192827	Soltu.DM.12G016210.1	GO:0005634, GO:0005515, GO:0005737, GO:0006464, GO:0016740	NA	RING/U-box superfamily protein with ARM repeat domain		0.11
186803	MSTRG.71037.1	NA	NA	Disease resistance-responsive (dirigent-like protein) family protein		0.1
110885	Soltu.DM.06G030590.1	GO:0009987, GO:0016020, GO:0005886, GO:0005576	NA	FASCICLIN-like arabinogalactan-protein		0.09
182280	Soltu.DM.11G020870.1	GO:0005515, GO:0005634, GO:0005515, GO:0005576, GO:0003677, GO:0016043, GO:0009507	GO:0046982, GO:0003677, GO:0000786	Histone H2B		0.09
99089	MSTRG.37305.1	NA	NA	Late embryogenesis abundant (LEA) hydroxyproline-rich glycoprotein family		0.09
181308	MSTRG.68993.1	NA	NA	RNA recognition motif (RRM)-containing protein		0.09
189946	Soltu.DM.12G009410.1	GO:0005777, GO:0003824, GO:0008152	GO:0016491	NAD(P)-binding Rossmann-fold superfamily protein		0.07
104851	MSTRG.39615.1	NA	NA	Dolichol phosphate-mannose biosynthesis regulatory protein		0.06
180407	Soltu.DM.11G016820.1	GO:0003723, GO:0005576	GO:0003676	RNA-binding (RRM/RBD/RNP motifs) family protein		0.05
177894	MSTRG.67593.4	NA	NA	nodulin MtN21 /EamA-like transporter family protein/WAT1-related protein		0.04
136562	MSTRG.52003.33	NA	NA	Pyridoxal phosphate (PLP)-dependent transferases superfamily protein		0.04
77227	Soltu.DM.04G027380.1	GO:0005768, GO:0005794, GO:0005794, GO:0003674, GO:0007275, GO:0005576	NA	COV1 protein		0.03
155350	Soltu.DM.09G026610.1	GO:0005618, GO:0005488, GO:0005576, GO:0003674	GO:0030145, GO:0045735	Germin-like protein, RmlC-like cupins superfamily protein		0.03
14544	MSTRG.5911.1	NA	NA	peroxin 11c		0.03
126191	MSTRG.47896.2	NA	NA	Autophagy protein Atg8 ubiquitin like domain containing protein		0.01
54084	MSTRG.20120.1	NA	NA	Calmodulin		0.01
20662	Soltu.DM.01G042720.1	GO:0005777, GO:0006412, GO:0005840, GO:0005829, GO:0005829, GO:0005840, GO:0005198, GO:0005634	GO:0003735, GO:0005840, GO:0006412	Ribosomal protein L7Ae/L30e/S12e/Gadd45 family protein		0.01
49936	Soltu.DM.03G011150.1	GO:0003674, GO:0009416, GO:0009507	NA	Protein of unknown function (DUF565)			0.4702
70604	Soltu.DM.04G012410.1	GO:0005618, GO:0005829, GO:0005783, GO:0009058, GO:0005575, GO:0005886, GO:0009507	GO:0016844, GO:0009058	Calcium-dependent phosphotriesterase superfamily protein, Strictosidine synthase			0.4545
153902	Soltu.DM.09G023640.1	GO:0006950, GO:0005634, GO:0006464, GO:0042221	NA	TOXICOS EN LEVADURA			0.4526
173866	Soltu.DM.11G002450.1	GO:0003723, GO:0005654, GO:0005730	GO:0003676	ALWAYS EARLY			0.4477
150936	Soltu.DM.09G018330.2	GO:0016740, GO:0016740, GO:0005634, GO:0005829, GO:0016740, GO:0006629, GO:0016740, GO:0016740, GO:0009987, GO:0006629, GO:0005886, GO:0016740, GO:0005975, GO:0016740, GO:0000003, GO:0009791, GO:0016740	GO:0005975, GO:0008194, GO:0016758, GO:0030259	UDP-Glycosyltransferase superfamily protein, process: lipid metabolism			0.4477
156196	Soltu.DM.09G028470.1	GO:0005634, GO:0005634, GO:0009058, GO:0009987, GO:0016740, GO:0006950, GO:0006259, GO:0009058	GO:0042025, GO:0006260	Delta DNA polymerase			0.4191
24070	Soltu.DM.01G048750.1	GO:0005634, GO:0042221, GO:0016787, GO:0000166, GO:0042221, GO:0042221, GO:0005886, GO:0005622, GO:0042221, GO:0007275, GO:0009719, GO:0042221, GO:0005488, GO:0005886, GO:0007165, GO:0005102	GO:0007186, GO:0019001, GO:0007165, GO:0031683, GO:0003924	extra-large G-protein			0.4172
140907	Soltu.DM.08G026750.1	GO:0005515, GO:0009056, GO:0009987	NA	Green flesh protein, protein STAY-GREEN 1 (chloroplastic), non-yellowing			0.3895	0.387
188214	Soltu.DM.12G005860.1	GO:0005515, GO:0009719, GO:0042221, GO:0006464, GO:0016740, GO:0016740, GO:0005829, GO:0005634, GO:0009790, GO:0000003, GO:0009791, GO:0005515	NA	sumo conjugation enzyme			0.3687
174179	Soltu.DM.11G003040.1	GO:0005768, GO:0005794, GO:0005794, GO:0005794	GO:0008168	S-adenosyl-L-methionine-dependent methyltransferases superfamily protein			0.2585
28215	Soltu.DM.02G004170.1	GO:0009987, GO:0009507, GO:0003674, GO:0016020, GO:0005783, GO:0005773, GO:0016020, GO:0005575, GO:0009987, GO:0006810, GO:0005783, GO:0009536	NA	B-cell receptor-associated 31-like			0.2565
186943	MSTRG.71107.13	NA	NA	Isoform 2 of TMV resistance protein			0.247967
81055	MSTRG.30208.4	NA	NA	Protein of unknown function (DUF616)/Putative DNA-directed RNA polymerase subunit beta-like			0.238772
102871	Soltu.DM.06G014640.1	GO:0003824, GO:0005737	GO:0016491, GO:0055114	2-oxoglutarate (2OG) and Fe(II)-dependent oxygenase superfamily protein			0.2353
118670	MSTRG.44953.2	NA	NA	CID domain-containing protein			0.235082
93315	Soltu.DM.05G022500.1	GO:0005783, GO:0016787, GO:0016787, GO:0005773, GO:0016020, GO:0005576	GO:0016791	Multiple inositol polyphosphate phosphatase, histidine acid phosphatase family protein			0.2346
73368	Soltu.DM.04G019290.2	GO:0003674, GO:0005575, GO:0008150	NA	uncharacterized protein LOC102602216			0.2332
174009	Soltu.DM.11G002670.1	GO:0003824, GO:0003824, GO:0003824, GO:0005488, GO:0009987, GO:0009058, GO:0019748, GO:0005737	GO:0055114, GO:0008270, GO:0016491	Probable mannitol dehydrogenase, cinnamyl alcohol dehydrogenase			0.2314
54731	MSTRG.20349.2	NA	NA	Heat stress transcription factor A-2			0.212833
68497	Soltu.DM.04G007470.1	GO:0005886, GO:0009507, GO:0005488	NA	CASP-like protein			0.2106
55492	MSTRG.20627.7	NA	NA	RNA-binding (RRM/RBD/RNP motifs) family protein			0.206454
68247	Soltu.DM.04G006890.1	GO:0009507, GO:0006139, GO:0003723, GO:0003723	GO:0003676	RNA-binding protein 42-like			0.1947
34628	Soltu.DM.02G016880.1	GO:0009987, GO:0009058, GO:0016740, GO:0009058, GO:0009987, GO:0016740, GO:0005737, GO:0008152, GO:0016740, GO:0005829, GO:0005634, GO:0005515	GO:0046983, GO:0008171	O-methyltransferase family protein			0.1911
142409	MSTRG.54072.4	NA	NA	NIN like protein			0.189592
49440	Soltu.DM.03G010070.1	GO:0005576, GO:0006139, GO:0009058, GO:0003723, GO:0003700, GO:0005634, GO:0009791, GO:0009416, GO:0000003, GO:0008152, GO:0007275, GO:0005515, GO:0003723, GO:0005737	GO:0003676, GO:0046872, GO:0003723	KH domain-containing protein / zinc finger (CCCH type) family protein			0.172
187955	Soltu.DM.12G005390.1	GO:0005634, GO:0009987, GO:0008152, GO:0003824, GO:0005739	NA	Erythronate-4-phosphate dehydrogenase family protein			0.1634
155464	Soltu.DM.09G026800.1	GO:0006464, GO:0016301, GO:0006464, GO:0005737, GO:0007165, GO:0005886, GO:0005829, GO:0005634, GO:0016301, GO:0005737	GO:0006468, GO:0004674, GO:0004672, GO:0005524	AGC (cAMP-dependent, cGMP-dependent and protein kinase C) kinase family protein			0.1616
50172	MSTRG.18608.1	NA	NA	Protein of unknown function (DUF167)			0.141709
141200	Soltu.DM.08G027270.1	GO:0005576, GO:0005737, GO:0006950, GO:0009605, GO:0009607, GO:0006950, GO:0009607, GO:0009605, GO:0006950	NA	osmotin			0.0978
139056	Soltu.DM.08G023090.1	GO:0005768, GO:0005773, GO:0009987, GO:0006810, GO:0009987	NA	Vacuolar protein sorting 55 (VPS55) family protein			0.0859
188220	MSTRG.71582.1	NA	NA	low-temperature-induced cysteine proteinase-like			0.0817607
32110	MSTRG.12012.3	NA	NA	cathepsin B-like protease			0.0735494
169425	MSTRG.64385.10	NA	NA	Polyubiquitin			0.0718659
153583	MSTRG.58432.4	NA	NA	Ubiquinol-cytochrome C reductase hinge protein			0.0575156
189539	MSTRG.72082.2	NA	NA	ORMDL family protein, function: stress response			0.0571429
92320	Soltu.DM.05G020610.1	GO:0009987, GO:0006810, GO:0009987, GO:0006810, GO:0005783, GO:0016020	GO:0005784, GO:0006886	Preprotein translocase Sec, Sec61-beta subunit protein			0.0412
111149	Soltu.DM.06G031100.1	GO:0003674, GO:0005576, GO:0008150	111149	Disease resistance-responsive (dirigent-like protein) family protein			0.0383
159247	MSTRG.60343.2	NA	NA	Polyubiquitin			0.0360897
188688	MSTRG.71761.2	NA	NA	14-3-3 protein			0.0359573
53082	Soltu.DM.03G017440.1	GO:0003674, GO:0016020, GO:0005739, GO:0016020, GO:0005739, GO:0016020, GO:0009987, GO:0008152	NA	conserved hypothetical protein			0.0319
97036	Soltu.DM.06G002480.1		GO:0008097, GO:0003735, GO:0005840, GO:0006412	Ribosomal protein L5			0.0208
174033	MSTRG.66081.4	NA	NA	HVA22-like protein			0.0148265
176223	MSTRG.66932.6	NA	NA	DnaJ like protein			0.0106206
138758	Soltu.DM.08G022700.2	NA	NA	hypothetical protein			0.0061	0.006
139572	Soltu.DM.08G023960.1	NA	NA	Methionine rich arabinogalactan				0.449
93129	Soltu.DM.05G022210.1	GO:0005783, GO:0005739, GO:0016740, GO:0030246, GO:0016740, GO:0005794, GO:0005737, GO:0009058, GO:0006139, GO:0009507	GO:0008080	Glucosamine 6-phosphate N-acetyltransferase				0.439
79602	Soltu.DM.04G031830.1	GO:0006950, GO:0005488, GO:0009987, GO:0008152, GO:0005634, GO:0016301, GO:0016301, GO:0005737, GO:0009987, GO:0005975, GO:0008152, GO:0009987, GO:0016301	GO:0005524, GO:0052725, GO:0047325, GO:0000287, GO:0052726, GO:0032957	Inositol-tetrakisphosphate 1-kinase				0.388
198850	Soltu.DM.12G029020.1	NA	NA	hypothetical protein				0.363
174481	Soltu.DM.11G003640.3	GO:0005737	NA	alpha/beta-Hydrolases superfamily protein				0.359
93245	MSTRG.35076.2	NA	NA	Alpha-soluble NSF attachment protein				0.313791
109374	MSTRG.41368.2	NA	NA	AtGCP3 interacting protein				0.301473
149283	Soltu.DM.09G014670.5	GO:0008150, GO:0005634, GO:0016787	NA	GPN-loop GTPase 3				0.298
173743	MSTRG.66026.6	NA	NA	Elicitor-activated gene 3-2/Cinnamyl alcohol dehydrogenase				0.275895
26735	MSTRG.9895.1	NA	NA	Cofactor assembly of complex C subunit B, chloroplast				0.271919
6295	Soltu.DM.01G014950.1	GO:0005576, GO:0003824, GO:0006629, GO:0005488, GO:0003824, GO:0008152, GO:0003824, GO:0006629, GO:0009987, GO:0003824, GO:0005488	GO:0016705, GO:0005506, GO:0020037, GO:0055114	Taxane 13-alpha-hydroxylase cytochrome P450				0.256
99905	MSTRG.37649.2	NA	NA	Beta glucosidase				0.249361
34278	Soltu.DM.02G016060.1	GO:0005777, GO:0009507, GO:0009987, GO:0006629, GO:0005634	NA	Hydrolase-like protein family				0.249
74198	Soltu.DM.04G021320.1	GO:0003674, GO:0005739, GO:0008150	NA	TLD-domain containing nucleolar protein				0.224
127194	MSTRG.48264.1	NA	NA	2-oxoglutarate (2OG) and Fe(II)-dependent oxygenase superfamily protein				0.220889
82917	MSTRG.30874.1	NA	NA	AT-hook DNA-binding family protein				0.212681
53059	Soltu.DM.03G017370.2	GO:0005488, GO:0005515, GO:0009607, GO:0009605, GO:0006950	GO:0005515	RNI-like superfamily protein				0.207
74576	Soltu.DM.04G022380.1	GO:0005783, GO:0003824, GO:0008152	GO:0016491	NAD(P)-binding Rossmann-fold superfamily protein				0.203
147815	Soltu.DM.09G010880.1	GO:0000166, GO:0006464, GO:0009987, GO:0008152, GO:0005634, GO:0016301	GO:0004672, GO:0006468, GO:0005524	Protein kinase atsik				0.198
32221	MSTRG.12070.1	NA	NA	Putative cinnamyl alcohol dehydrogenase				0.196145
10999	Soltu.DM.01G025870.1	GO:0005515, GO:0005634, GO:0005886, GO:0005515, GO:0005634, GO:0005886	GO:0005516	Plant calmodulin-binding protein-related				0.187
79347	Soltu.DM.04G031440.1	GO:0009507, GO:0005215, GO:0009507, GO:0016020, GO:0005515, GO:0005622, GO:0009987, GO:0006810	NA	Protein TIC 20, translocon at the inner envelope membrane of chloroplasts				0.186
199461	Soltu.DM.12G030210.1	GO:0005840, GO:0005829, GO:0009507, GO:0009790, GO:0000003, GO:0009791, GO:0009507, GO:0005840, GO:0009579, GO:0006412, GO:0005739, GO:0006412, GO:0009507, GO:0003723, GO:0005198	GO:0006412, GO:0003735, GO:0005840	Ribosomal protein L13 family protein				0.185
79474	MSTRG.29552.1	NA	NA	Sucrose transporter 5				0.179976
148321	Soltu.DM.09G012290.1	GO:0016740, GO:0009719, GO:0042221, GO:0009908, GO:0016740, GO:0016740, GO:0006629, GO:0009987, GO:0016301, GO:0009987, GO:0006629, GO:0016740, GO:0009507, GO:0016740, GO:0016740	NA	Phytol kinase 1, chloroplast				0.175
49066	Soltu.DM.03G009410.1	GO:0005575, GO:0009507, GO:0003674, GO:0005886	GO:0016021	tetraspanin2				0.174
126728	MSTRG.48116.2	NA	NA	Complex1 LYR-like protein				0.171776
15521	Soltu.DM.01G034020.4	GO:0005634, GO:0009790, GO:0000003, GO:0009791	NA	Protein BPS1, chloroplastic				0.166
156189	Soltu.DM.09G028460.2	GO:0005634, GO:0009987, GO:0016787, GO:0007275, GO:0006139, GO:0009058, GO:0008150, GO:0008150, GO:0005515, GO:0009605, GO:0009607, GO:0006950, GO:0006464, GO:0016043, GO:0005654, GO:0016787	GO:0016575, GO:0004407	Histone deacetylase				0.165
155317	Soltu.DM.09G026450.1	GO:0005886, GO:0003674, GO:0005739, GO:0008150, GO:0016020	NA	CASP-like protein				0.143
1556	Soltu.DM.01G002850.2	GO:0003677, GO:0003677, GO:0009416, GO:0005515, GO:0009605, GO:0009607, GO:0003700, GO:0016043, GO:0030154, GO:0007275, GO:0005634, GO:0009058, GO:0006139, GO:0003700, GO:0005515, GO:0009719, GO:0042221, GO:0005737, GO:0005515	GO:0003677, GO:0006355	BEL1-like homeodomain				0.107
164112	MSTRG.62265.2	NA	NA	Protein phosphatase 2C family protein				0.105438
5110	MSTRG.1989.1	NA	NA	KH domain-containing protein / zinc finger (CCCH type) family protein				0.0845033
119209	Soltu.DM.07G012010.1	GO:0016787, GO:0005634	GO:0016787	CXE carboxylesterase				0.071
170309	Soltu.DM.10G025870.1	GO:0008150, GO:0003674	NA	conserved protein				0.041
69017	Soltu.DM.04G008950.1	NA	NA	Pre-mRNA-splicing factor 38				0.037
25755	Soltu.DM.01G051570.1	GO:0005886, GO:0005215	NA	Transmembrane amino acid transporter family protein				0.028
133648	MSTRG.50845.1	NA	NA	40S ribosomal protein S3-3-like				0.017773
70332	Soltu.DM.04G011790.1	GO:0009416, GO:0006950, GO:0009628, GO:0042221, GO:0016020, GO:0009579, GO:0009416, GO:0005515, GO:0009607, GO:0009605, GO:0005737, GO:0003674, GO:0005829, GO:0009987, GO:0006950, GO:0042221, GO:0009628	NA	dehydration-induced protein (ERD15)				0.012
12112	MSTRG.4992.1	NA	NA	Stress-associated protein 4/A20/AN1-like zinc finger family protein				0.00781713
