# Supplementary material for: Transcriptomic responses of Solanum tuberosum cv. Pirol to arbuscular mycorrhiza and potato virus Y (PVY) infection
Source: Plant Mol Biol. 2024 Nov 11;114(6):123. doi: 10.1007/s11103-024-01519-9 (PMC11554710; doi:10.1007/s11103-024-01519-9)
Supplement: Supplementary file 6 — Supplementary file6 (BASH 5 kb) [file 11103_2024_1519_MOESM6_ESM.bash]

##########################################################################################################################
#        All computations on ptg1 - 158.75.106.101                                                                       #
##########################################################################################################################


# Reads correction with rcorrector
cd ~/storage/mycovir/batch1 # or batch2, batch3 etc.
for r1 in *_1.fq.gz; do r2=`echo $r1 | sed "s/\_1\./_2./"`; run_rcorrector.pl -t 30 -1 $r1 -2 $r2 >> rcorrector.log 2>&1 &; done

mkdir corrected

mv *.cor.fq.gz corrected

cd corrected

# Removing uncorrectable pairs
for r1 in *_1.cor.fq.gz; do r2=`echo $r1 | sed "s/\_1\./_2./"`; sample=`echo $r1 | sed "s/\_1.cor.fq.gz//"`; logfile="rmunfixable_$sample.log"; if [[ ! -f "$logfile" && ! $r1 =~ ^unfixrm ]]; then echo $sample; python2.7 ~/skrypty/FilterUncorrectablePEfastq.py -1 $r1 -2 $r2 -s $sample >> FilterUncorrectablePEfastq.log 2>&1; fi; done & # original script was named FilterUncorrectabledPEfastq.py

for file in unfixrm_*.cor.fq; do gzip $file; done

# trimming with tream_galore
mkdir trimmed_reads

for r1 in unfixrm_*_1.cor.fq.gz; do r2=`echo $r1 | sed "s/\_1\./_2./"`; sample=`echo $r1 | sed "s/unfixrm\_//" | sed "s/\_1\.cor\.fq\.gz//"`; echo $sample; trim_galore --paired --phred33 --retain_unpaired --output_dir trimmed_reads --length 36 -q 5 --stringency 1 -e 0.1 $r1 $r2 > $sample\.trim_galore.log 2>&1; done &


cd trimmed_reads

mkdir nonribosomal
mkdir done

for r1 in unfixrm_*_1.cor_val_1.fq.gz; do r2=`echo $r1 | sed "s/\_1\./_2./g"`; sample=`echo $r1 | sed "s/unfixrm_//" | sed "s/\_1\.cor\_val\_1\.fq\.gz//"`; 
bowtie2 --quiet --nofw --very-sensitive-local --phred33  -x /home/mgoleb/storage/db/silva/v138.1/silva_v138 -1 $r1 -2 $r2 --threads 30 --met-file $sample\_bowtie2_metrics.txt --al-conc-gz ribosomal_$sample\.fq.gz --un-conc-gz ./nonribosomal/nonribosomal_$sample\.fq.gz  --al-gz ribosomal_unpaired_$sample\.fq.gz --un-gz ./nonribosomal/nonribosomal_unpaired_$sample\.fq.gz > /dev/null 2>&1; mv $r1 ./done; mv $r2 ./done; done &

mkdir /home/mgoleb/storage/mycovir/all_clean
cd /home/mgoleb/storage/mycovir/all_clean
ln -s /home/mgoleb/storage/mycovir/batch1/corrected/trimmed_reads/nonribosomal/* .
ln -s /home/mgoleb/storage/mycovir/batch2/corrected/trimmed_reads/nonribosomal/* .
ln -s /home/mgoleb/storage/mycovir/batch3/corrected/trimmed_reads/nonribosomal/* .

mkdir mapped
mkdir unmapped
mkdir done 

# unaligned reads set aside for de novo assembly
for r1 in nonribosomal_*\.fq.1.gz; do r2=`echo $r1 | sed "s/\.1/.2/g"`; sample=`echo $r1 | sed "s/nonribosomal_//" | sed "s/\.fq\.1\.gz//"`;  hisat2 -p 30 --rna-strandness RF --phred33 --dta -x ~/storage/db/solanum_tuberosum/DM_1-3_516_R44_v6.1/solanum_v6.1 -1 $r1 -2 $r2 -S ./mapped/$sample\_hisat2.sam --un-gz ./unmapped/$sample\_single.fq.gz --un-conc-gz ./unmapped/$sample\.fq.gz > $sample\_hs2.log 2>&1; mv $r1 ./done; mv $r2 ./done; done &


cd mapped


# sam -> bam conversion and sorting
for sam in *_hisat2.sam; do bam=`echo $sam | sed "s/\.sam/.bam/"`; if [[ ! -f "$bam" ]]; then samtools view -@ 7 -Su $sam | samtools sort -@ 12 -o $bam -; fi; done 

rm *.sam

# first stringtie run - assembles individual samples guided by Solanum genome
run_stringtie1(){
bam=$1;
sample=`echo $bam | sed "s/\_hisat2\.bam//"`;
gtf=$sample\_stringtie.gtf;
stringtie $bam -p 16 -o $gtf --rf -G ~/storage/db/solanum_tuberosum/DM_1-3_516_R44_v6.1/input.gtf -m 150 > $sample\_stringtie.log 2>&1;
}
export -f run_stringtie1
ls *_hisat2.bam | parallel -j 30 run_stringtie1 {} &

# merging all assemblies from all samples
ls *.gtf > assemblies_list.txt
stringtie --merge -p 4 -i -G ~/storage/db/solanum_tuberosum/DM_1-3_516_R44_v6.1/input.gtf -o mycovir_soltu_stringtie.gtf assemblies_list.txt

# generating input tables for Ballgown
run_stringtie2(){
bam=$1;
sample=`echo $bam | sed "s/\_hisat2\.bam//"`;
gtf=$sample\_stringtie1.gtf;
stringtie $bam -p 24 -B -e -o ballgown\_$sample/$gtf --rf -G mycovir_soltu_stringtie.gtf -m 150 > $sample\_stringtie.log 2>&1;
}
export -f run_stringtie2
ls *_hisat2.bam | parallel -j 30 run_stringtie2 {} &


##############################################################################################################################################
#																	          #
#           Differential expression analysis with Ballgown                                                                    		  #
#                                                                                                                                            #
##############################################################################################################################################

# Data were copied to /home/mgoleb/Dokumenty/granty/mycovir on 158.75.107.25

cd /home/mgoleb/Dokumenty/granty/mycovir

# preparation of annotation data: files DM_1-3_516_R44_potato.v6.1.working_models.gff3, DM_1-3_516_R44_potato.v6.1.working_models.func_anno.txt and DM_1-3_516_R44_potato.v6.1.working_models.goslim.txt were downloaded from http://solanaceae.plantbiology.msu.edu/dm_v6_1_download.shtml

# Conversion of GFF3 to GTF3 with AGAT (installed with conda install -c bioconda agat)
agat_convert_sp_gff2gtf.pl --gff DM_1-3_516_R44_potato.v6.1.working_models.gff3 -o potato_ref.gtf

R

# Analysis in mycovir_mapped.R
